# Supplementary material for: Shape based assignment tests suggest transgressive phenotypes in natural sculpin hybrids (Teleostei, Scorpaeniformes, Cottidae)
Source: Front Zool. 2005 Jun 29;2:11. doi: 10.1186/1742-9994-2-11 (PMC1198242; doi:10.1186/1742-9994-2-11)
Supplement: Additional File 1 — Inferred group affinity and individual genotypic data. Genotypes of all specimens for 45 microsatellite loci (0 = missing data, alleles numbered according to size, but not necessarily repeat size) with group affinity and sampling site as of Table 3. [file 1742-9994-2-11-S1.xls]

## Sheet: Sheet1
GeneticGroup	SamplingSite	IndividualLabel	Cgo05	Cgo05	Cgo1033	Cgo1033	Cgo22	Cgo22	Cgo33	Cgo33	Cott100	Cott100	Cott112	Cott112	Cott127	Cott127	Cott175	Cott175	Cott207	Cott207	Cott224	Cott224	Cott255	Cott255	Cott290	Cott290	Cott348	Cott348	Cott570	Cott570	Cott588	Cott588	Cott635	Cott635	CottE10	CottE10	CottE12	CottE12	CottE32	CottE32	CottE399	CottE399	CottE31	CottE31	CottES19	CottES19	CottES6	CottES6	CottES10
Stream Broel	1	BO1	48	60	0	0	23	56	24	37	20	27	31	32	24	24	22	23	23	23	12	12	22	22	30	52	21	22	31	37	21	26	19	36	24	25	42	42	15	18	25	25	19	21	24	26	17	17	31
Stream Broel	1	BO10	18	18	19	47	28	56	24	24	25	27	25	31	24	30	22	37	23	31	17	18	22	25	30	56	21	29	31	37	22	32	19	23	23	27	36	57	15	31	24	27	17	19	24	25	17	17	31
Stream Broel	1	BO11	17	17	14	21	43	56	24	24	25	25	25	32	24	24	27	27	34	66	12	12	22	25	46	46	21	21	30	37	23	32	23	23	24	24	28	28	16	18	29	56	19	19	20	24	17	19	39
Stream Broel	1	BO12	17	48	18	47	23	56	24	24	24	25	22	30	24	30	21	27	35	40	12	22	22	22	46	56	22	23	31	35	22	32	23	23	31	31	45	45	15	18	27	27	17	19	24	25	17	17	39
Stream Broel	1	BO13	17	18	14	21	26	26	24	40	20	25	31	32	24	24	23	27	23	63	12	17	22	25	44	56	18	21	26	31	23	32	23	23	27	31	42	42	15	32	27	27	21	21	24	26	17	17	32
Stream Broel	1	BO14	60	60	14	14	44	56	24	24	25	27	25	30	24	30	27	37	57	60	17	22	22	22	30	44	21	29	35	37	26	32	19	23	24	27	61	61	15	32	27	29	21	21	24	25	17	21	79
Stream Broel	1	BO15	17	51	14	35	26	26	24	37	25	25	25	31	24	27	0	0	23	31	12	12	22	22	52	56	21	21	37	37	32	32	23	23	27	27	27	28	15	18	56	56	19	19	24	26	17	26	32
Stream Broel	1	BO16	48	60	14	14	19	19	24	37	20	20	22	32	24	24	0	0	23	34	12	12	22	22	30	56	21	21	31	48	22	23	19	23	27	31	0	0	0	0	24	27	17	21	20	24	17	21	42
Stream Broel	1	BO17	18	48	14	14	31	55	24	24	20	23	22	32	24	30	22	24	23	23	18	18	22	25	30	56	21	29	31	37	26	28	29	36	27	31	42	57	15	15	21	25	17	17	20	26	17	17	0
Stream Broel	1	BO18	37	51	34	47	56	56	24	24	25	26	25	32	24	24	22	22	23	66	12	22	22	25	30	30	18	18	35	37	21	22	19	19	23	27	40	65	18	31	27	29	17	17	24	24	21	21	40
Stream Broel	1	BO19	60	60	0	0	41	41	24	24	20	25	31	32	24	30	22	24	35	43	12	12	22	22	46	46	21	23	48	48	28	32	19	23	24	31	62	65	16	31	24	56	17	19	20	24	17	17	79
Stream Broel	1	BO2	48	48	0	0	19	44	0	0	23	25	31	31	24	27	23	24	35	57	12	17	22	22	38	52	21	23	26	26	23	28	19	23	27	31	28	28	15	31	24	56	19	19	24	26	17	17	85
Stream Broel	1	BO20	17	37	34	34	0	0	24	26	25	25	31	32	24	30	22	23	31	57	12	19	22	24	48	56	18	21	31	48	22	26	23	23	24	31	42	42	15	32	21	28	19	21	24	26	17	21	42
Stream Broel	1	BO21	17	17	18	18	28	55	24	40	25	25	25	25	24	30	27	37	23	40	12	22	22	25	30	56	21	21	37	37	21	22	19	19	23	25	27	27	15	15	25	28	19	19	20	26	17	21	86
Stream Broel	1	BO22	17	17	21	34	31	48	24	24	25	27	32	32	24	30	23	27	23	70	12	12	22	22	30	46	21	22	26	41	21	22	19	23	21	31	42	61	20	32	21	27	19	19	24	26	17	21	86
Stream Broel	1	BO23	40	48	27	34	23	44	24	37	25	27	22	32	24	24	22	24	23	70	12	19	25	25	56	56	21	23	31	37	21	23	23	23	23	27	57	64	32	32	27	56	19	19	24	26	17	21	46
Stream Broel	1	BO24	18	48	14	34	23	57	24	37	25	25	25	32	24	30	22	27	40	57	12	12	22	22	56	56	21	23	26	26	29	32	23	23	25	31	43	46	15	26	21	21	17	19	24	24	17	17	80
Stream Broel	1	BO25	17	17	18	35	26	31	24	24	25	26	32	32	30	30	22	27	35	57	17	48	25	25	56	56	21	23	26	31	20	29	23	29	24	24	61	65	15	29	21	25	17	21	24	24	17	21	42
Stream Broel	1	BO26	17	17	14	14	56	56	24	24	25	25	31	32	24	24	22	28	23	35	17	18	22	25	0	0	18	21	36	43	26	28	0	0	24	25	39	61	15	15	27	27	17	19	24	26	17	17	33
Stream Broel	1	BO27	60	60	14	21	56	56	24	26	25	27	32	32	24	24	26	27	23	31	12	19	22	22	48	56	21	21	30	31	23	32	23	23	24	27	36	42	15	31	27	29	17	19	20	26	16	21	40
Stream Broel	1	BO28	17	17	18	21	44	50	37	40	20	27	32	32	24	30	22	24	23	23	18	18	22	22	44	56	21	21	31	31	26	26	19	23	25	44	61	64	15	31	25	28	19	19	26	26	17	21	40
Stream Broel	1	BO29	17	18	14	14	44	44	24	26	25	27	32	32	24	24	22	27	23	63	18	19	22	22	46	56	18	21	26	31	26	29	23	23	24	27	41	57	15	15	25	29	19	21	24	26	17	26	40
Stream Broel	1	BO3	59	60	0	0	19	44	26	26	20	25	31	32	24	24	23	27	23	57	12	22	22	25	56	56	21	23	31	31	20	21	19	23	31	44	42	42	15	23	28	28	17	19	24	25	17	17	85
Stream Broel	1	BO30	17	17	35	46	26	44	24	24	20	25	30	32	24	27	23	26	23	23	18	19	25	25	48	56	21	22	31	35	21	26	19	23	27	31	46	57	15	31	24	24	17	19	20	24	17	21	85
Stream Broel	1	BO31	17	17	14	34	23	56	24	24	20	25	31	32	24	30	22	22	23	35	17	22	22	22	56	56	21	21	31	37	32	32	19	23	24	31	0	0	0	0	27	27	0	0	20	25	17	21	42
Stream Broel	1	BO32	17	48	14	34	23	49	24	24	25	25	25	32	24	30	21	23	23	35	12	22	22	25	38	56	18	21	35	37	20	26	19	23	25	31	40	42	15	16	25	28	19	19	24	24	17	21	42
Stream Broel	1	BO33	48	60	14	14	44	55	26	37	26	27	30	32	24	30	22	23	43	70	12	18	22	25	56	56	18	22	26	48	22	32	19	23	24	25	40	42	18	20	29	54	19	23	23	24	17	17	85
Stream Broel	1	BO34	18	18	19	21	49	49	24	24	20	25	22	32	24	24	26	26	31	40	18	19	22	22	30	56	18	23	26	36	22	28	19	36	25	25	36	42	32	35	21	29	17	19	24	26	17	21	85
Stream Broel	1	BO35	17	18	21	21	19	56	31	37	20	25	25	31	24	24	22	22	23	66	12	12	22	22	56	56	21	29	26	31	22	22	23	23	24	25	45	46	15	15	24	29	19	19	24	26	17	21	32
Stream Broel	1	BO36	17	18	27	45	44	44	24	24	25	27	22	31	24	30	21	22	57	60	12	22	22	25	30	56	18	23	31	31	32	32	29	36	24	25	42	65	15	32	29	56	17	19	25	26	17	17	85
Stream Broel	1	BO37	16	60	14	47	48	56	24	26	25	25	31	32	24	24	26	26	23	23	18	22	22	22	46	48	21	21	26	35	22	22	19	36	27	31	40	61	15	18	24	25	17	21	24	24	17	17	85
Stream Broel	1	BO38	17	37	14	14	56	56	24	24	25	25	30	32	24	30	27	28	23	23	17	18	22	22	56	56	21	23	30	37	20	22	19	19	24	24	42	42	15	32	27	28	17	17	24	25	17	21	46
Stream Broel	1	BO39	18	48	14	34	26	48	37	40	20	27	31	32	24	24	22	27	23	34	12	19	22	22	30	56	21	21	26	37	21	32	19	23	27	44	42	46	15	16	21	27	17	19	20	24	17	17	42
Stream Broel	1	BO4	17	18	14	34	48	50	24	24	25	25	22	32	24	24	22	27	23	66	12	18	22	22	56	56	21	21	37	37	22	26	19	23	24	31	61	64	15	18	24	28	19	21	24	26	17	26	42
Stream Broel	1	BO40	17	51	21	21	23	58	24	24	25	25	31	32	24	30	0	0	23	57	12	17	22	25	46	56	21	21	31	37	21	22	19	23	27	31	39	57	15	35	25	56	17	19	20	26	17	17	42
Stream Broel	1	BO41	17	37	14	14	31	31	24	40	20	25	25	31	24	24	22	22	23	23	12	18	22	25	44	56	21	23	35	37	23	28	19	23	24	24	27	65	15	31	27	29	17	21	20	24	17	22	85
Stream Broel	1	BO42	17	17	14	14	49	49	30	37	25	27	25	30	24	24	22	27	23	23	12	19	22	25	56	56	21	29	26	35	28	29	23	23	25	27	43	46	29	35	21	27	19	19	24	24	17	17	32
Stream Broel	1	BO43	17	17	14	27	44	56	37	40	25	27	25	31	24	24	21	22	23	23	12	18	22	25	38	56	21	21	26	31	22	28	23	23	25	27	42	64	15	15	25	27	19	19	20	20	17	17	44
Stream Broel	1	BO44	40	40	14	14	44	44	24	26	25	25	31	32	24	24	23	23	57	63	12	12	22	22	29	55	18	21	26	36	22	32	19	23	24	25	36	46	15	15	27	27	17	19	26	26	17	21	32
Stream Broel	1	BO45	16	60	14	14	26	31	24	26	25	25	30	32	0	0	22	23	23	57	0	0	25	25	56	56	21	21	31	31	19	23	19	23	31	31	45	64	31	31	28	56	17	19	24	26	16	21	39
Stream Broel	1	BO46	17	17	27	34	31	44	24	24	25	27	22	30	24	24	23	28	23	60	12	19	22	22	46	56	18	21	30	31	26	32	23	23	31	31	61	65	15	15	27	56	17	19	20	24	17	21	39
Stream Broel	1	BO47	17	17	14	21	44	56	24	40	25	25	22	30	24	24	26	27	66	70	12	48	25	25	46	56	23	29	31	48	23	29	19	23	27	31	20	26	31	32	24	55	17	21	24	25	17	22	79
Stream Broel	1	BO48	37	37	14	47	26	26	37	40	25	25	32	32	24	24	23	26	23	57	12	17	22	22	44	56	23	29	31	37	28	32	23	23	24	27	57	64	15	15	21	28	19	21	20	24	17	26	42
Stream Broel	1	BO5	17	17	14	34	28	31	30	37	20	20	25	32	24	24	22	23	23	40	12	18	22	22	46	46	21	29	31	37	22	22	19	29	25	31	45	65	31	32	27	28	17	17	24	26	21	21	32
Stream Broel	1	BO6	17	17	14	14	19	44	24	26	25	25	30	32	24	24	22	24	23	23	12	18	22	22	56	56	18	21	31	43	27	32	19	19	31	31	36	45	15	32	24	29	21	23	26	26	17	21	42
Stream Broel	1	BO7	17	48	14	34	26	50	24	26	20	25	31	32	24	24	27	39	23	63	12	18	22	25	48	54	18	21	31	31	22	23	23	23	25	27	57	57	15	18	28	29	19	19	24	26	17	17	79
Stream Broel	1	BO8	17	48	14	14	29	44	26	40	25	25	31	32	24	30	22	37	35	61	12	19	22	22	30	56	18	22	26	43	21	26	23	23	27	27	36	46	15	20	27	29	19	19	20	24	17	17	42
Stream Broel	1	BO9	60	60	21	34	56	56	24	26	25	27	25	30	24	30	22	27	23	31	12	19	22	25	30	56	18	21	35	37	23	23	23	36	24	25	27	61	15	29	27	27	19	21	20	26	17	17	42
Stream Broel	2	BB1	17	17	14	18	26	48	24	24	26	27	31	32	24	30	22	24	23	43	12	19	22	25	56	60	18	21	31	31	22	23	23	36	24	24	42	61	15	32	25	27	17	17	25	26	17	21	79
Stream Broel	2	BB10	51	60	34	45	19	28	24	37	25	25	30	32	24	24	22	27	23	23	17	19	22	25	30	56	21	23	31	31	21	32	23	23	27	44	40	46	31	35	21	28	17	21	24	24	17	21	42
Stream Broel	2	BB11	48	60	14	21	19	44	24	26	24	25	22	25	24	24	22	22	23	74	12	12	22	22	44	54	0	0	24	31	22	23	19	36	23	31	46	46	15	20	29	29	19	19	24	24	17	17	32
Stream Broel	2	BB12	17	17	14	47	19	56	24	26	20	25	30	32	24	24	23	27	40	43	12	17	22	25	46	56	18	21	37	41	32	32	19	23	24	43	27	61	15	31	29	55	17	17	20	20	17	17	39
Stream Broel	2	BB13	17	17	24	34	26	56	24	24	25	27	24	32	24	24	22	23	23	23	12	18	22	22	48	56	23	29	37	37	23	26	19	23	25	31	46	46	20	32	27	56	19	19	24	24	21	21	31
Stream Broel	2	BB14	17	17	14	18	50	56	24	40	25	27	31	32	24	30	24	24	34	35	12	17	22	22	46	56	21	21	31	31	32	32	19	36	25	25	46	46	16	18	27	56	17	21	26	26	17	21	85
Stream Broel	2	BB16	51	60	40	47	26	58	24	26	24	27	30	31	24	24	22	26	23	63	17	17	22	25	56	56	18	21	26	26	21	21	23	23	24	27	36	36	16	32	29	56	19	19	20	24	17	21	46
Stream Broel	2	BB19	60	60	14	19	43	56	30	40	20	25	25	32	24	24	21	26	23	66	12	19	22	22	46	56	18	29	35	37	22	26	23	36	24	24	36	61	15	15	28	29	17	17	24	24	17	17	42
Stream Broel	2	BB20	17	17	21	21	26	56	24	40	25	25	22	25	24	30	26	27	23	60	12	12	22	22	29	46	21	21	26	31	26	28	19	23	21	25	61	65	15	16	53	57	17	19	20	26	17	21	85
Stream Broel	2	BB21	18	40	14	14	44	56	24	30	20	24	22	25	24	27	23	23	57	66	12	18	22	25	55	55	21	23	31	37	26	32	23	29	24	27	36	36	15	23	24	28	17	17	24	24	17	18	42
Stream Broel	2	BB22	0	0	14	47	0	0	24	30	27	27	31	32	0	0	21	37	23	63	0	0	22	22	55	55	21	21	37	37	23	23	19	36	24	25	36	42	15	32	29	56	17	17	24	24	17	17	42
Stream Broel	2	BB23	17	40	34	47	19	26	24	26	25	27	32	32	24	30	22	23	57	61	12	12	22	22	45	55	21	21	31	37	32	32	23	23	25	27	28	36	15	32	24	25	17	19	24	24	17	18	39
Stream Broel	2	BB24	17	40	34	45	26	44	24	24	25	27	22	30	24	24	23	26	23	68	12	18	22	22	45	55	18	21	31	35	20	28	19	23	25	31	28	61	15	20	25	27	19	19	24	24	17	22	39
Stream Broel	2	BB26	17	20	21	47	26	48	24	40	0	0	0	0	0	0	0	0	23	57	0	0	22	22	29	44	18	21	31	37	21	23	19	23	31	31	27	46	15	31	24	27	19	21	24	24	17	21	85
Stream Broel	2	BB27	20	20	14	14	26	56	37	40	20	24	22	30	24	24	22	37	23	57	12	17	22	25	48	56	18	21	26	37	26	32	19	23	31	31	36	46	18	32	29	56	17	19	20	24	17	22	85
Stream Broel	2	BB28	20	20	14	34	23	31	24	37	25	26	30	30	24	24	22	37	23	63	12	17	22	25	29	55	18	21	26	26	21	26	19	29	25	27	0	0	0	0	24	25	19	21	24	24	17	17	42
Stream Broel	2	BB29	17	17	14	21	19	26	24	24	25	25	25	32	30	30	27	37	57	70	17	19	22	22	18	55	21	23	26	31	19	32	19	23	24	31	27	46	15	20	24	28	19	19	24	26	17	21	79
Stream Broel	2	BB3	17	17	14	34	43	56	30	37	20	27	32	32	24	30	22	37	23	23	19	19	22	25	48	56	21	29	31	37	23	32	23	36	24	25	36	42	15	15	21	29	17	17	24	25	17	21	42
Stream Broel	2	BB30	17	17	18	21	31	44	30	40	25	25	22	30	24	30	21	22	35	35	12	12	22	25	18	48	18	29	37	37	20	32	19	36	31	44	61	64	15	35	25	57	19	21	20	20	17	21	46
Stream Broel	2	BB31	20	48	14	14	23	56	24	24	25	27	30	32	24	30	22	27	23	61	12	18	22	25	44	55	18	21	37	37	22	23	23	23	25	31	46	61	18	35	53	56	17	19	24	26	17	17	32
Stream Broel	2	BB32	17	60	34	45	44	56	24	26	20	27	25	31	30	30	22	23	35	35	12	12	22	22	29	55	21	23	37	37	22	32	23	23	24	25	57	64	15	20	53	55	17	19	24	24	17	17	79
Stream Broel	2	BB33	17	17	24	24	44	49	24	40	25	25	32	32	24	30	22	24	35	40	12	19	22	25	44	56	21	23	37	37	21	23	19	23	24	24	39	42	15	26	29	55	17	21	20	24	17	17	79
Stream Broel	2	BB34	51	60	0	0	44	56	24	24	25	27	32	60	24	30	23	23	23	23	12	12	22	25	54	56	21	21	31	35	32	32	19	19	24	31	36	36	15	32	27	27	19	19	24	26	17	21	42
Stream Broel	2	BB35	18	40	18	21	44	56	24	26	20	25	25	36	24	30	23	23	57	65	12	17	22	22	44	48	21	21	37	37	26	32	23	36	25	25	27	27	15	35	25	29	17	19	24	24	17	22	79
Stream Broel	2	BB36	60	60	14	14	26	31	37	40	25	25	31	32	24	30	22	37	39	57	12	12	22	22	56	56	21	29	48	48	22	29	19	36	24	27	36	61	31	32	27	28	17	19	20	24	17	21	39
Stream Broel	2	BB37	17	40	14	35	44	44	26	30	25	27	25	31	24	30	22	23	23	66	22	22	22	25	44	56	21	29	37	37	20	21	23	23	25	25	36	36	15	35	25	53	17	19	24	24	17	17	79
Stream Broel	2	BB38	17	17	14	21	26	37	24	24	25	25	25	32	24	30	22	23	23	59	12	12	25	25	46	56	21	29	32	42	22	33	23	23	27	31	27	43	15	15	27	29	17	21	24	24	17	21	46
Stream Broel	2	BB39	17	17	18	47	44	56	26	26	20	25	25	32	30	30	27	27	23	57	17	18	22	22	46	56	21	22	35	37	21	26	19	19	23	24	29	36	15	15	25	29	19	19	24	26	17	17	85
Stream Broel	2	BB4	18	18	14	14	26	44	24	26	24	25	22	32	24	24	24	37	23	55	17	19	22	22	56	56	0	0	26	37	32	32	23	23	24	25	36	61	15	16	21	27	19	21	24	24	17	17	39
Stream Broel	2	BB40	17	17	21	46	23	56	24	40	25	25	25	25	30	30	22	26	55	61	12	17	22	22	48	54	18	21	35	37	26	26	23	23	24	25	27	46	15	26	29	29	19	19	24	25	17	22	46
Stream Broel	2	BB41	17	17	45	47	31	31	37	40	25	27	32	32	24	24	22	26	43	66	18	19	22	22	46	48	21	21	26	31	32	32	19	23	24	27	40	42	15	18	25	29	19	21	24	24	21	21	40
Stream Broel	2	BB42	61	61	14	34	26	57	24	26	20	27	25	25	30	30	22	23	23	35	12	12	22	25	30	56	21	23	37	37	22	32	19	19	25	31	36	36	20	31	29	55	17	17	24	24	17	17	79
Stream Broel	2	BB43	17	17	14	35	48	56	24	40	20	26	30	30	24	24	23	27	23	34	12	18	25	25	30	60	21	23	37	37	28	32	19	23	21	27	36	64	15	31	25	29	17	17	24	24	21	34	85
Stream Broel	2	BB44	18	18	14	19	30	44	26	40	20	25	31	31	24	24	23	26	23	23	12	22	22	25	46	56	21	30	26	31	25	26	23	23	24	25	36	65	16	32	21	24	19	21	24	25	17	21	85
Stream Broel	2	BB45	60	60	21	47	48	55	24	40	25	25	31	32	24	24	22	22	35	39	12	19	22	25	56	56	21	23	31	48	21	26	19	23	24	24	42	45	15	20	24	27	17	19	24	24	17	21	39
Stream Broel	2	BB46	17	20	19	19	26	55	37	40	24	25	25	31	24	24	22	23	23	61	12	12	22	22	30	46	21	21	37	37	21	32	19	23	25	25	36	36	15	35	25	28	17	19	20	20	17	17	42
Stream Broel	2	BB48	60	63	34	34	26	58	24	26	20	25	31	31	24	30	22	24	35	35	12	12	22	22	30	56	18	23	31	37	22	26	23	23	24	27	46	46	15	20	27	29	17	17	20	26	17	17	42
Stream Broel	2	BB5	48	60	14	21	26	55	24	24	20	25	30	31	24	30	22	23	23	60	17	19	22	25	46	56	21	21	37	41	23	28	23	36	27	31	61	61	15	31	27	56	17	19	20	24	17	22	79
Stream Broel	2	BB6	43	43	21	46	44	49	24	37	20	25	30	32	24	30	22	22	23	57	12	22	22	25	30	46	21	21	36	36	21	32	19	19	24	31	57	57	15	18	24	27	17	19	26	26	17	21	46
Stream Broel	2	BB7	17	17	34	45	48	56	24	40	20	20	32	32	24	30	21	22	23	40	12	17	22	22	56	56	21	21	31	31	26	32	19	19	24	25	42	57	15	35	55	57	21	21	24	26	17	21	85
Stream Broel	2	BB8	17	17	21	47	26	49	24	24	25	25	31	32	30	30	27	27	23	70	17	17	22	22	48	56	21	29	26	36	23	29	19	19	21	44	28	40	15	15	21	25	19	19	24	26	21	26	32
Stream Broel	2	BB9	18	40	14	21	19	49	26	37	25	25	31	32	24	30	24	37	66	66	12	17	22	25	54	56	21	22	26	37	21	21	23	36	25	27	40	41	20	31	55	57	17	19	24	24	17	21	44
Stream Broel	3	BM10	17	18	14	21	19	56	24	24	25	27	22	31	24	24	26	26	23	36	17	17	22	22	29	55	21	21	26	37	25	32	19	36	24	25	61	61	15	35	24	57	17	17	20	20	17	21	86
Stream Broel	3	BM12	59	60	0	0	26	31	24	24	25	27	22	22	24	24	22	23	36	60	17	22	22	25	45	55	18	21	26	31	23	28	19	23	25	27	29	41	15	32	29	53	17	19	24	24	17	21	86
Stream Broel	3	BM2	18	18	34	45	26	37	24	37	20	25	32	32	24	30	26	27	23	44	12	17	22	22	44	59	21	22	35	48	32	32	23	23	23	24	27	27	15	15	27	28	17	21	24	25	17	21	80
Stream Broel	3	BM20	48	48	21	34	26	44	24	30	25	25	25	30	24	30	22	22	23	24	12	17	22	22	45	58	21	21	31	48	20	29	19	23	24	43	27	27	15	15	25	27	17	17	20	24	17	17	86
Stream Broel	3	BM22	17	18	14	45	19	26	24	40	25	27	32	32	24	24	22	22	23	63	17	22	22	22	55	55	21	29	26	35	22	28	19	23	25	31	40	40	16	20	21	25	17	17	24	25	17	21	44
Stream Broel	3	BM32	17	18	14	14	44	50	37	39	25	25	25	31	24	24	27	37	23	23	12	19	22	25	45	55	18	21	37	37	21	23	19	23	22	27	36	36	29	31	24	27	17	17	24	24	17	21	35
Stream Broel	3	BM39	48	60	14	14	31	56	24	24	25	27	32	32	24	30	24	27	36	67	17	19	22	22	44	55	18	21	37	48	21	21	19	19	27	31	36	36	15	32	25	29	17	19	20	24	17	21	42
Stream Broel	3	BM4	17	48	14	45	44	56	26	40	25	25	25	32	24	28	22	37	23	37	12	19	22	22	29	44	21	21	26	32	22	26	23	23	23	24	40	40	15	32	28	57	19	24	24	24	17	17	42
Stream Broel	3	BM40	17	17	14	34	26	58	24	30	25	25	32	32	24	24	22	27	56	57	12	20	22	25	55	55	21	23	26	37	22	32	19	23	25	31	27	36	15	23	25	56	19	21	24	24	17	17	86
Stream Broel	3	BM43	0	0	18	21	0	0	24	24	25	25	31	32	24	24	27	27	37	41	19	19	22	22	29	55	21	21	31	31	22	32	19	23	24	24	46	46	20	31	28	28	17	19	24	26	17	17	31
Stream Broel	3	BM44	37	48	27	47	23	56	24	24	20	25	31	32	24	30	22	23	23	38	12	12	22	25	55	55	21	21	26	37	22	26	19	23	27	27	29	29	20	32	27	56	17	21	20	24	17	21	42
Stream Broel	3	BM45	17	17	34	47	26	56	24	24	25	25	25	32	24	30	23	37	36	39	12	19	22	22	55	55	18	22	35	41	21	32	19	23	24	31	36	42	15	20	27	29	19	21	20	24	17	21	40
Stream Broel	3	BM47	17	17	14	21	26	26	37	39	20	25	22	32	24	24	22	27	23	41	12	19	22	25	52	55	21	23	37	37	22	26	23	23	24	31	65	65	15	15	25	55	19	19	20	24	17	17	40
Stream Broel	3	BM65	18	48	14	14	26	48	24	26	20	27	25	31	24	24	22	27	23	34	19	19	22	25	29	55	18	21	31	37	23	32	19	19	24	27	27	27	15	15	24	25	17	17	24	24	17	21	44
Stream Broel	3	BM66	17	17	14	18	31	43	24	40	20	25	30	32	24	24	22	22	23	23	18	18	22	25	55	58	18	29	35	35	22	23	19	23	25	27	27	46	15	32	29	29	17	19	24	25	21	21	86
Stream Broel	3	BM69	48	51	34	45	43	44	0	0	20	27	31	32	24	30	26	27	23	44	12	17	22	25	44	58	18	29	35	48	32	32	19	23	24	24	27	36	34	35	25	28	17	21	24	25	17	21	79
Stream Broel	3	BM76	17	17	14	27	26	56	24	40	25	27	32	32	24	24	23	27	23	23	12	17	22	22	29	55	23	23	37	48	21	32	23	23	24	24	61	64	15	15	27	29	17	19	20	24	17	21	86
Stream Broel	3	BM83	48	60	14	14	19	55	24	24	20	25	30	32	24	24	22	23	23	44	17	17	22	22	55	55	21	21	31	48	22	32	19	19	25	25	29	46	15	32	25	28	17	19	24	24	21	21	31
Stream Broel	3	BM84	18	40	35	35	19	44	30	37	24	25	25	30	24	24	22	24	23	23	17	19	22	22	55	55	18	21	26	35	20	23	19	23	27	27	29	51	15	32	27	28	17	17	24	25	17	21	40
Stream Broel	3	BM89	18	43	14	40	37	44	24	24	20	25	30	31	24	24	24	37	23	41	12	17	22	22	29	54	21	29	31	35	22	22	23	29	27	27	40	40	31	32	55	56	19	19	24	26	21	21	46
Stream Broel	3	BM90	48	48	14	21	19	49	31	37	25	25	32	32	24	24	22	27	0	0	12	20	22	25	45	45	18	21	31	35	23	26	23	36	25	31	46	64	15	18	21	57	19	19	25	26	17	21	40
Stream Broel	3	BM96	17	60	21	40	56	74	24	37	24	25	31	32	30	30	22	27	23	67	12	19	22	25	38	55	21	25	31	49	21	26	23	23	24	27	27	42	18	20	21	27	19	19	24	26	17	17	42
Stream Broel	3	BME03	43	60	21	46	44	44	24	40	20	27	22	25	24	24	21	27	57	66	18	18	22	22	56	56	21	23	37	48	22	26	19	23	24	24	57	61	15	31	27	57	17	19	20	24	17	21	85
Stream Broel	3	BME21	17	18	21	21	23	49	24	24	25	25	30	32	30	30	22	23	41	57	12	22	22	22	48	56	23	23	26	31	19	23	19	19	31	44	36	46	15	18	29	29	19	21	24	24	17	21	39
Stream Broel	3	BME23	17	48	14	34	19	30	24	37	20	25	31	32	24	24	27	36	36	66	17	22	22	22	29	48	21	29	31	31	21	32	19	19	25	44	61	61	15	35	25	53	17	21	24	26	17	26	31
Stream Broel	3	BME27	60	74	14	14	31	44	24	30	22	25	22	25	24	24	22	24	23	23	22	22	22	22	29	48	18	22	35	48	24	32	23	29	24	25	0	0	0	0	53	57	0	0	24	26	17	17	79
Stream Broel	4	SAl08	51	60	14	14	26	31	40	40	20	27	25	25	0	0	22	24	66	66	0	0	22	25	48	56	21	21	26	37	20	22	19	23	24	24	27	46	15	35	28	28	19	19	24	24	17	21	85
Stream Naaf	8	NM27	41	41	17	18	23	34	29	29	21	24	22	31	23	27	34	34	26	27	18	27	24	24	29	32	17	17	32	44	20	20	36	36	23	23	26	35	15	20	30	30	21	21	25	25	32	34	55
Stream Naaf	9	NK1	41	41	18	40	23	34	29	29	21	24	22	22	27	27	34	34	27	27	16	18	24	24	29	45	17	17	32	41	20	20	36	36	23	23	26	54	15	22	30	36	21	21	25	25	19	32	29
Stream Naaf	9	NK10	41	41	18	36	23	34	29	29	21	24	22	31	27	31	34	34	27	27	16	18	24	24	32	45	17	17	32	41	20	20	36	36	23	23	40	54	15	22	36	36	23	23	25	25	19	19	50
Stream Naaf	9	NK11	41	41	18	18	34	34	29	29	21	24	31	31	23	31	34	34	27	27	18	18	24	24	29	45	17	17	41	41	20	27	36	36	23	23	43	54	15	22	36	36	21	21	25	25	19	32	29
Stream Naaf	9	NK12	41	41	18	31	23	23	29	29	21	21	22	31	27	27	0	0	27	27	18	18	24	25	29	45	17	17	41	44	20	20	36	36	23	23	54	54	20	20	36	36	21	21	25	28	34	34	50
Stream Naaf	9	NK13	41	41	18	36	23	34	29	29	21	24	22	22	27	31	34	34	26	27	18	27	24	24	29	32	0	0	32	32	27	27	36	36	23	23	43	54	20	20	30	30	21	21	25	28	19	32	29
Stream Naaf	9	NK15	41	41	18	36	34	34	29	29	21	21	22	22	27	31	34	34	27	27	18	18	24	24	29	32	17	17	41	42	20	27	36	36	23	28	43	54	15	22	36	36	21	23	25	25	19	32	29
Stream Naaf	9	NK17	41	41	18	18	23	34	29	55	21	24	31	31	27	31	34	34	27	27	18	18	24	24	32	32	17	17	32	42	20	26	36	36	23	28	26	40	20	22	30	36	21	23	25	28	34	34	50
Stream Naaf	9	NK18	41	41	18	18	23	34	29	29	21	24	22	22	23	31	34	34	27	27	16	18	24	24	29	29	17	17	32	41	20	27	36	36	23	23	54	54	20	20	36	36	21	23	25	25	19	32	29
Stream Naaf	9	NK2	41	41	18	18	32	34	29	29	21	24	22	31	23	27	34	34	27	27	18	28	24	24	32	32	17	17	32	44	20	20	36	36	23	28	26	54	20	22	30	30	21	21	25	25	34	34	50
Stream Naaf	9	NK20	44	44	18	18	23	23	29	29	24	24	22	22	27	31	34	34	27	27	27	29	24	24	32	45	17	25	30	41	20	20	36	36	23	23	40	54	15	22	30	30	21	23	25	25	19	32	52
Stream Naaf	9	NK21	41	41	18	36	23	32	29	29	21	24	22	31	27	27	34	34	27	27	18	18	24	24	45	45	17	17	32	32	27	27	36	36	23	23	40	54	15	20	36	36	21	23	25	25	19	34	29
Stream Naaf	9	NK23	41	41	18	36	32	34	29	29	21	24	22	31	27	31	34	34	27	27	27	27	24	24	29	45	17	17	41	44	27	30	36	36	23	28	54	54	15	22	30	30	21	21	25	25	32	34	52
Stream Naaf	9	NK24	41	41	18	18	32	32	29	29	21	21	22	31	31	31	34	34	27	27	16	18	24	24	29	32	17	17	32	42	20	27	36	36	23	28	26	54	20	33	30	30	21	23	25	25	34	34	29
Stream Naaf	9	NK28	41	41	18	18	23	34	29	29	21	21	22	31	27	31	34	34	27	27	18	18	24	24	32	32	17	17	32	32	20	20	36	36	23	23	54	54	20	22	30	36	21	23	25	25	19	32	29
Stream Naaf	9	NK29	41	41	18	31	23	23	29	29	21	21	22	22	27	31	34	34	27	27	16	18	24	24	29	45	17	17	32	32	20	20	36	36	23	23	26	26	20	20	30	36	21	21	25	25	19	34	50
Stream Naaf	9	NK30	41	41	17	31	23	32	29	29	21	21	22	22	27	27	21	34	26	27	12	16	24	25	29	32	17	25	32	44	20	20	36	36	28	30	26	35	20	22	30	30	21	21	25	25	19	34	29
Stream Naaf	9	NK32	41	41	17	18	23	34	29	55	21	24	22	22	27	27	34	34	26	27	23	27	24	24	29	32	17	17	32	41	20	27	36	36	23	23	35	54	15	20	30	36	21	23	25	25	19	34	52
Stream Naaf	9	NK33	41	41	18	31	32	34	29	29	24	24	22	31	27	31	34	34	26	26	27	29	24	24	29	45	17	17	0	0	0	0	36	36	23	28	54	54	20	22	30	30	23	23	25	25	19	34	29
Stream Naaf	9	NK35	41	41	18	36	32	32	29	55	24	24	22	31	27	27	34	34	27	27	18	27	24	24	32	32	17	17	41	41	20	30	36	36	23	23	54	54	15	15	30	36	21	21	25	25	19	19	30
Stream Naaf	9	NK36	41	41	18	31	23	32	29	29	21	24	22	31	27	31	34	34	27	27	12	27	24	24	29	45	17	17	42	44	27	30	36	36	23	23	54	54	15	22	30	30	21	21	25	25	32	34	29
Stream Naaf	9	NK37	41	41	18	31	23	34	29	29	24	24	22	31	27	31	34	34	26	26	27	27	24	24	29	29	17	17	41	43	20	27	36	36	23	23	54	54	15	22	30	36	21	23	25	25	32	34	29
Stream Naaf	9	NK38	41	41	18	18	23	32	29	29	21	21	22	22	27	27	34	34	26	26	23	29	24	24	45	45	17	17	32	41	20	27	36	36	23	23	26	54	22	22	30	36	21	21	25	25	19	19	29
Stream Naaf	9	NK39	41	44	18	31	32	34	29	29	21	24	31	31	27	31	34	34	27	27	18	18	24	24	32	45	17	25	31	41	20	20	36	36	23	23	40	54	15	22	30	36	21	23	25	25	34	34	30
Stream Naaf	9	NK4	41	41	18	36	23	23	29	29	21	24	22	31	23	27	34	34	26	27	18	27	24	24	0	0	17	17	32	41	20	27	0	0	23	28	43	54	15	22	30	30	21	23	25	25	19	19	29
Stream Naaf	9	NK40	41	44	18	36	32	32	29	29	21	21	31	31	27	27	34	34	26	27	18	27	24	24	29	29	17	17	44	44	20	27	19	36	23	23	54	54	20	20	30	30	21	21	25	25	19	35	29
Stream Naaf	9	NK44	41	41	31	40	23	32	29	29	21	24	22	22	27	31	34	34	27	27	16	27	24	24	29	45	17	17	41	41	20	20	36	36	23	25	26	54	15	20	30	30	21	23	25	28	19	19	52
Stream Naaf	9	NK47	41	41	18	31	23	34	29	29	24	24	22	31	23	23	34	34	27	27	18	18	24	24	29	32	17	17	0	0	0	0	36	36	23	23	54	54	15	20	30	36	21	21	25	25	19	34	30
Stream Naaf	9	NK5	16	27	18	18	23	34	29	29	21	24	22	31	27	31	34	34	27	27	16	18	24	24	32	32	17	17	42	42	20	27	36	36	23	28	26	26	20	20	30	30	21	23	25	25	34	34	52
Stream Naaf	9	NK6	41	41	18	18	23	32	29	29	21	24	22	31	27	27	34	34	27	27	18	27	24	24	45	45	17	17	32	32	20	27	36	36	23	23	40	54	20	22	30	36	0	0	25	25	19	34	29
Stream Naaf	9	NK7	41	41	17	18	23	34	29	29	24	24	22	31	27	31	34	34	26	27	27	29	24	24	32	32	17	17	32	32	20	20	36	36	23	28	54	54	15	15	30	36	21	21	25	25	32	32	52
Stream Naaf	10	NH1	41	44	0	0	23	23	29	29	21	24	22	31	27	31	34	34	26	27	23	27	24	24	29	32	17	17	41	44	20	30	36	36	23	23	43	54	15	22	30	36	21	23	25	25	19	34	50
Stream Naaf	10	NH10	41	41	40	40	23	23	29	55	21	24	22	31	31	31	21	34	27	27	18	23	24	24	29	45	17	17	32	42	27	27	36	36	23	23	43	54	15	22	30	36	23	23	25	25	34	34	50
Stream Naaf	10	NH12	41	41	18	36	23	32	29	55	21	24	22	31	27	27	34	34	27	27	12	18	24	25	29	32	17	17	41	44	27	27	36	36	23	23	35	35	20	22	30	36	21	23	25	25	32	34	50
Stream Naaf	10	NH13	40	41	31	36	23	23	29	55	24	24	31	31	27	31	34	34	27	27	24	30	24	25	29	29	17	17	32	32	27	27	36	36	23	28	26	54	20	22	36	36	21	23	28	28	19	34	56
Stream Naaf	10	NH14	41	41	18	36	23	23	29	55	24	26	22	31	27	31	34	34	27	27	18	27	24	24	29	45	17	17	41	41	27	27	36	36	28	28	26	26	15	22	30	36	21	23	25	25	19	19	50
Stream Naaf	10	NH15	40	41	17	18	23	23	29	29	26	26	28	31	27	31	21	34	27	27	18	18	24	24	29	29	17	17	32	32	27	27	36	36	28	28	26	43	15	15	30	36	21	23	25	25	32	33	30
Stream Naaf	10	NH16	41	41	18	18	23	34	29	55	21	21	22	31	27	31	34	34	27	27	29	29	24	25	29	29	17	17	32	42	27	27	36	36	23	28	35	43	20	22	36	36	21	23	25	25	32	34	50
Stream Naaf	10	NH18	41	41	18	18	23	34	29	55	21	24	22	22	27	27	21	34	26	27	18	18	24	25	29	29	17	17	32	44	20	20	36	36	23	28	35	54	15	22	30	36	21	23	25	25	19	19	50
Stream Naaf	10	NH19	41	41	18	18	23	23	29	29	21	21	22	31	27	31	34	34	27	27	16	18	24	24	29	32	17	17	32	41	20	20	36	36	28	28	26	40	22	22	30	36	21	23	25	25	19	32	50
Stream Naaf	10	NH2	44	44	18	31	23	23	29	29	21	21	31	31	27	27	34	34	27	27	27	29	24	24	29	45	17	17	41	42	20	27	36	36	23	30	54	54	37	37	30	36	23	23	25	25	19	32	29
Stream Naaf	10	NH20	41	41	17	36	23	23	29	55	21	24	22	22	23	23	21	34	26	27	12	18	24	24	29	42	17	17	32	41	27	30	36	36	23	23	35	35	37	40	36	36	23	23	25	25	19	19	29
Stream Naaf	10	NH21	41	41	17	31	23	23	29	55	21	21	22	22	27	27	34	34	26	27	27	27	24	24	29	32	17	17	32	32	20	27	36	36	23	28	40	54	15	20	36	36	21	21	25	25	19	32	56
Stream Naaf	10	NH22	41	41	18	18	23	34	29	29	21	24	22	22	27	27	34	34	26	27	27	29	24	24	29	32	17	17	32	42	20	30	36	36	23	23	35	54	22	40	30	36	21	21	25	28	34	34	29
Stream Naaf	10	NH23	41	41	18	18	23	32	29	55	0	0	0	0	27	31	34	34	26	27	27	27	24	24	45	45	17	17	42	44	20	27	36	36	23	23	35	43	15	15	30	36	0	0	25	25	32	34	0
Stream Naaf	10	NH24	41	41	18	36	23	23	29	55	21	24	22	22	27	27	34	34	26	27	16	29	24	24	29	32	17	17	32	44	20	27	36	36	23	28	26	43	20	20	30	30	21	21	25	25	32	34	50
Stream Naaf	10	NH25	41	41	36	36	23	40	29	29	21	21	31	31	27	31	34	34	27	27	18	18	24	24	29	32	17	17	32	42	27	30	36	36	23	30	26	26	15	40	30	30	21	23	25	28	19	34	56
Stream Naaf	10	NH26	41	41	31	40	23	23	29	29	21	24	22	22	27	27	34	34	26	27	18	27	24	24	29	29	17	22	41	41	20	27	36	36	23	28	26	54	15	22	30	36	21	23	25	25	32	34	52
Stream Naaf	10	NH27	41	41	18	36	23	23	29	29	21	21	22	31	27	27	21	21	27	27	18	18	24	24	29	32	17	17	41	44	27	30	36	36	23	30	54	54	37	37	30	30	21	21	25	25	19	32	52
Stream Naaf	10	NH28	41	44	18	31	23	41	29	29	21	24	22	31	27	27	34	34	26	26	16	16	24	25	16	45	17	17	32	44	20	20	36	36	23	23	54	54	20	40	36	36	21	23	25	25	19	19	29
Stream Naaf	10	NH29	41	41	31	40	23	34	24	29	21	24	22	22	27	27	34	34	27	27	18	27	24	24	29	29	17	17	42	44	20	27	36	36	23	28	40	43	20	20	30	36	21	21	25	25	32	32	0
Stream Naaf	10	NH3	42	44	18	40	23	23	29	55	21	21	22	22	27	27	21	34	26	27	27	29	24	24	29	45	17	17	32	44	20	27	36	36	23	30	26	26	15	20	30	30	21	21	25	25	19	34	30
Stream Naaf	10	NH30	41	41	17	18	23	32	55	55	24	24	31	31	27	31	21	34	26	26	27	29	24	24	29	32	17	17	42	44	20	27	36	36	28	28	43	54	37	40	30	36	23	23	25	28	19	19	30
Stream Naaf	10	NH31	44	44	31	36	23	23	24	29	21	21	31	31	27	27	34	34	26	27	17	28	24	24	32	32	17	17	42	44	20	27	36	36	23	28	0	0	0	0	30	36	21	21	25	25	32	34	29
Stream Naaf	10	NH32	41	41	18	18	23	23	29	29	21	24	22	31	27	31	34	34	27	27	27	27	24	24	29	45	17	17	42	42	27	27	30	36	23	28	54	54	15	22	36	36	0	0	25	25	19	34	29
Stream Naaf	10	NH33	41	44	18	40	23	23	29	55	21	24	22	31	27	31	34	34	26	27	18	27	24	25	29	45	17	22	41	42	20	20	36	36	23	28	26	55	15	15	30	30	21	23	25	25	32	34	56
Stream Naaf	10	NH34	41	44	18	40	23	23	29	55	24	24	22	31	27	31	34	34	27	27	18	27	24	24	45	45	17	17	42	44	20	30	36	36	23	28	40	43	15	15	30	36	21	21	25	25	19	19	52
Stream Naaf	10	NH35	41	41	18	36	23	34	29	55	21	24	22	31	27	31	34	34	27	27	23	27	24	24	29	29	17	17	32	41	20	20	36	36	28	28	26	54	20	20	30	36	21	23	25	28	19	32	30
Stream Naaf	10	NH36	41	41	18	18	23	34	29	29	24	24	22	31	27	31	21	34	27	27	16	18	24	25	32	45	17	28	32	41	20	27	25	36	20	28	54	54	22	40	30	30	23	23	25	25	19	32	52
Stream Naaf	10	NH37	44	44	18	36	23	23	29	55	24	24	22	31	27	31	34	34	27	27	16	18	24	24	29	32	17	17	32	32	20	20	36	36	28	28	54	54	20	22	30	36	21	21	25	28	33	33	50
Stream Naaf	10	NH39	41	41	18	36	23	34	24	55	21	21	22	22	27	31	34	34	26	27	24	27	24	25	32	45	17	17	32	44	20	30	36	36	28	30	54	54	20	22	30	36	21	23	25	28	32	34	29
Stream Naaf	10	NH4	41	41	18	18	23	32	29	29	21	21	22	31	27	27	21	34	27	27	18	29	24	24	29	29	0	0	41	44	27	30	36	36	23	23	54	54	15	15	30	36	21	23	25	25	19	34	50
Stream Naaf	10	NH40	40	41	18	40	23	23	29	55	21	21	22	28	31	31	34	34	26	27	16	16	24	24	29	45	17	17	32	41	20	27	36	36	23	23	26	54	15	30	36	36	21	21	25	25	20	32	30
Stream Naaf	10	NH41	30	41	36	40	23	41	29	55	21	24	22	31	31	31	34	34	27	27	12	18	24	24	29	32	17	17	32	44	20	27	36	36	23	27	54	54	15	20	30	30	21	23	25	25	19	19	30
Stream Naaf	10	NH42	41	41	18	31	23	34	29	55	18	24	22	31	0	0	34	34	27	27	0	0	24	24	29	45	17	17	32	42	27	30	36	36	23	27	54	54	20	22	30	36	21	21	25	25	19	20	0
Stream Naaf	10	NH43	40	40	17	18	23	23	29	55	21	24	31	31	27	27	34	34	27	27	18	27	24	24	29	45	17	17	41	42	27	27	36	36	23	23	40	54	15	37	30	36	23	23	25	25	19	32	52
Stream Naaf	10	NH44	41	41	18	18	23	34	29	29	24	24	22	22	23	31	34	34	26	27	18	18	24	24	29	32	17	17	32	32	20	30	36	36	23	28	26	54	15	20	30	36	21	21	25	25	19	19	29
Stream Naaf	10	NH45	44	44	18	18	23	23	24	55	0	0	0	0	0	0	34	34	27	27	0	0	24	24	29	32	17	17	44	44	20	30	36	36	23	28	26	40	22	40	30	30	21	23	25	25	19	34	29
Stream Naaf	10	NH46	36	36	18	31	23	23	55	55	21	24	22	22	0	0	34	34	27	27	0	0	24	25	29	32	17	17	32	44	20	27	36	36	23	30	54	54	22	40	30	36	21	21	25	25	19	19	30
Stream Naaf	10	NH47	41	41	18	40	23	23	29	29	21	21	22	22	0	0	34	34	26	27	0	0	24	24	29	29	17	17	32	42	20	30	36	36	23	28	43	54	20	40	36	36	21	21	28	28	19	20	29
Stream Naaf	10	NH48	41	41	31	40	23	23	29	29	21	24	31	31	0	0	34	34	27	27	0	0	24	24	29	32	17	17	41	44	20	27	36	36	23	23	26	40	15	15	30	36	20	23	25	28	34	35	29
Stream Naaf	10	NH5	41	41	18	40	23	32	29	29	24	24	22	31	27	31	34	34	26	26	27	27	24	24	29	29	17	17	42	42	20	27	36	36	23	23	54	54	15	22	30	36	21	23	25	25	32	32	29
Stream Naaf	10	NH6	41	41	18	31	23	23	29	29	21	24	31	31	31	31	34	34	26	27	16	18	24	25	29	32	17	17	32	42	20	27	36	36	28	28	40	43	22	40	30	36	21	23	25	25	19	34	29
Stream Naaf	10	NH7	41	41	18	40	23	32	55	55	21	21	31	31	31	31	34	34	26	27	18	29	24	24	16	29	17	17	41	41	20	27	36	36	23	28	40	43	15	15	30	30	21	23	25	25	19	34	51
Stream Naaf	10	NH8	41	41	18	18	23	23	29	29	21	24	22	22	27	31	34	34	26	27	16	18	24	24	29	29	17	17	32	44	20	30	36	36	23	25	43	43	20	20	30	30	21	21	25	25	19	32	50
Stream Naaf	10	NH9	40	40	18	31	23	34	29	55	21	24	22	31	27	27	34	34	27	27	16	18	24	24	29	32	17	17	42	43	27	27	36	36	23	28	55	55	22	40	30	36	23	23	25	25	19	20	29
Invasive Sculpin	3	BM25	28	30	46	56	31	31	28	28	23	23	56	65	28	29	24	25	53	63	16	48	26	28	24	52	33	33	37	37	18	20	32	38	19	23	25	27	25	34	22	22	11	22	22	24	20	25	19
Invasive Sculpin	3	BM29	17	27	45	53	28	60	24	28	23	23	29	68	29	31	25	25	52	55	16	44	27	28	16	16	25	33	28	44	33	35	32	35	17	34	25	25	16	17	22	22	14	22	21	22	16	18	18
Invasive Sculpin	3	BM31	28	44	15	34	21	35	38	38	23	25	29	56	29	31	25	25	55	56	47	48	27	27	35	37	24	36	26	28	35	38	38	38	0	0	0	0	0	0	0	0	0	0	18	21	16	24	17
Invasive Sculpin	3	BM5	27	28	15	45	31	57	31	39	23	23	28	56	29	33	25	25	30	45	44	48	27	30	24	52	23	33	41	50	18	19	38	38	17	19	25	25	20	33	22	22	11	12	21	21	16	21	38
Invasive Sculpin	3	BM8	27	28	35	45	29	50	30	38	23	25	58	61	28	33	25	25	53	55	40	45	27	28	24	52	22	33	38	43	18	26	32	32	17	17	25	27	25	33	22	38	22	23	21	22	16	23	17
Invasive Sculpin	3	BM9	25	50	46	46	29	31	28	30	23	23	29	29	29	31	25	25	36	54	16	48	22	28	22	37	32	33	41	41	25	26	38	38	17	17	27	27	16	20	22	39	11	14	21	22	15	23	19
Invasive Sculpin	3	BME07	27	28	53	59	29	29	24	24	23	25	36	58	29	31	20	25	53	54	43	44	27	28	37	52	23	32	28	28	19	31	32	38	17	19	24	51	21	49	22	22	22	22	21	21	23	29	20
Invasive Sculpin	3	BME10	28	44	21	37	28	31	0	0	23	23	58	58	29	29	24	24	54	55	48	48	26	27	52	52	22	48	40	43	19	30	36	38	17	19	27	29	16	33	21	28	15	22	21	21	16	27	30
Invasive Sculpin	3	BME11	31	38	21	47	41	43	31	31	23	25	53	61	24	29	24	25	54	55	16	46	26	27	52	52	23	41	28	28	18	31	36	38	19	23	27	27	16	17	21	28	14	14	21	21	15	17	18
Invasive Sculpin	3	BME15	27	27	37	53	22	31	28	28	23	25	61	61	28	29	25	25	54	54	39	48	25	27	24	52	24	36	35	43	18	19	38	38	26	27	27	51	25	33	22	28	11	14	21	21	16	17	20
Invasive Sculpin	3	BME18	27	27	31	44	31	36	24	38	23	23	27	29	24	33	25	25	26	54	48	48	27	28	22	22	23	33	33	43	25	31	36	38	17	19	26	27	17	36	21	23	11	15	21	21	16	20	20
Invasive Sculpin	3	BME22	49	51	18	56	31	50	28	32	23	23	25	47	29	29	24	25	26	36	16	44	26	27	52	52	32	33	43	43	37	38	29	38	17	19	25	27	16	33	22	22	16	16	21	21	21	21	30
Invasive Sculpin	3	BME32	28	44	31	36	35	50	24	30	23	25	29	29	29	30	20	25	30	63	16	48	27	28	22	52	24	32	49	50	18	19	29	38	19	22	27	27	20	34	22	22	11	14	21	22	15	16	83
Invasive Sculpin	4	SAl26	17	44	21	21	28	31	30	35	23	25	28	32	29	34	25	25	39	46	45	48	27	28	52	52	32	33	43	50	32	33	38	38	17	19	24	25	20	21	21	22	15	15	21	22	17	21	20
Invasive Sculpin	4	SAl28	27	27	0	0	41	46	35	35	23	25	53	61	29	29	20	25	54	62	48	48	27	27	25	25	22	23	28	37	31	38	29	32	17	27	25	51	17	20	22	22	12	14	21	22	24	27	59
Invasive Sculpin	5	WS2	22	28	21	46	28	67	30	30	23	25	29	60	24	28	25	25	54	54	44	45	27	27	22	24	33	33	28	43	20	25	32	38	17	18	24	25	25	25	23	23	12	15	21	21	16	16	20
Invasive Sculpin	6	PM1	28	51	36	46	31	31	24	30	23	26	59	59	29	29	25	27	30	54	16	44	27	27	24	37	22	33	28	28	19	37	36	38	19	23	25	27	20	33	21	21	11	15	21	21	17	23	66
Invasive Sculpin	6	PM2	27	38	23	56	38	67	28	41	18	25	23	53	29	33	20	20	30	54	44	46	27	28	24	52	24	32	44	44	25	38	32	38	13	13	27	29	16	33	21	22	14	16	21	21	17	23	20
Invasive Sculpin	6	PM3	24	38	25	58	35	61	35	38	23	23	24	62	31	34	25	25	54	56	40	48	27	28	24	52	32	33	28	50	25	38	32	36	18	26	27	62	17	25	21	22	14	16	21	21	22	23	14
Invasive Sculpin	6	PM4	27	28	53	53	31	50	30	32	23	23	27	61	29	29	25	25	45	56	39	45	28	28	16	52	24	33	33	41	31	31	29	32	17	24	18	25	17	20	21	21	14	16	21	21	22	23	16
Invasive Sculpin	6	PM5	31	49	23	35	31	35	28	28	23	25	54	59	29	29	25	25	52	56	44	46	27	27	22	52	24	36	50	50	31	38	38	38	18	19	24	25	20	25	28	38	14	16	21	21	16	23	18
Invasive Sculpin	7	SM11	27	46	21	21	28	36	24	30	25	25	53	62	29	33	20	20	36	58	44	45	20	27	37	37	22	24	33	33	19	27	32	38	18	26	25	42	20	40	0	0	11	16	18	21	20	29	38
Invasive Sculpin	7	SM12	27	46	18	23	31	31	24	28	23	23	51	56	28	33	0	0	46	52	44	48	27	30	22	22	24	24	28	50	21	25	38	38	14	27	25	28	20	20	21	38	11	21	22	22	20	25	17
Invasive Sculpin	7	SM13	25	28	25	25	36	39	24	41	23	25	51	73	29	29	24	25	53	56	45	45	20	27	52	52	22	32	26	28	18	25	38	38	19	23	24	24	17	33	22	28	11	12	21	21	15	15	19
Invasive Sculpin	7	SM14	44	44	32	56	31	41	24	38	23	25	62	65	29	34	25	25	36	58	42	42	27	28	22	52	24	32	28	28	25	38	38	38	13	19	23	25	16	20	22	22	12	14	21	21	15	23	19
Invasive Sculpin	7	SM16	50	51	21	21	31	31	24	30	24	25	54	65	29	31	21	25	52	54	16	44	27	28	22	25	28	32	32	47	22	33	32	36	19	23	24	27	25	30	28	28	12	16	21	21	16	17	21
Invasive Sculpin	7	SM2	27	36	0	0	28	33	24	30	20	25	47	58	29	33	20	20	36	53	45	45	17	27	24	24	24	48	32	44	18	31	32	36	19	29	25	25	17	36	22	28	11	11	21	21	23	29	17
Invasive Sculpin	7	SM22	27	50	15	15	31	52	28	39	23	25	29	60	31	34	0	0	46	46	40	45	27	27	16	22	25	41	28	28	25	33	38	38	17	26	25	26	25	36	28	30	11	11	21	21	23	29	19
Invasive Sculpin	7	SM24	24	49	21	23	49	50	24	28	23	25	29	60	29	29	20	25	53	55	45	48	26	26	25	44	33	36	36	41	19	38	32	38	17	17	25	25	33	33	21	22	11	22	21	22	21	22	38
Invasive Sculpin	7	SM26	25	45	25	56	40	42	28	28	23	23	23	29	28	29	25	25	54	58	45	48	27	27	52	55	24	36	40	40	19	26	29	38	17	19	25	25	16	25	22	22	11	11	21	22	15	22	19
Invasive Sculpin	7	SM28	27	31	21	36	35	35	24	39	23	23	28	29	31	34	20	25	46	54	17	44	27	27	22	24	23	32	53	56	22	38	29	38	18	19	25	25	15	16	22	22	14	15	18	21	17	19	17
Invasive Sculpin	7	SM3	44	49	15	31	36	42	24	28	23	25	60	62	29	31	25	27	45	54	40	44	27	27	22	52	22	28	41	43	25	37	29	29	17	19	25	25	25	33	21	22	14	16	21	22	15	17	19
Invasive Sculpin	7	SM31	25	27	0	0	21	44	28	38	23	25	58	59	27	31	20	25	40	46	44	44	22	28	24	27	32	32	28	41	22	31	35	38	17	26	18	25	16	36	22	28	11	14	21	21	15	16	30
Invasive Sculpin	7	SM33	22	27	56	58	22	33	28	35	23	23	58	68	27	29	24	25	30	30	44	45	28	28	52	52	22	36	44	45	23	35	32	35	17	19	25	27	17	17	28	28	11	12	21	21	21	29	19
Invasive Sculpin	7	SM35	46	51	23	64	31	36	41	41	23	23	59	59	24	29	20	25	54	58	44	48	27	27	24	52	24	24	28	41	25	31	29	38	17	19	25	26	17	20	21	21	11	15	21	21	15	17	17
Invasive Sculpin	7	SM38	31	31	56	58	31	40	25	35	25	25	59	60	28	31	25	25	55	64	40	47	20	27	22	24	22	25	28	50	25	25	29	36	17	19	53	53	21	25	22	28	11	16	21	21	17	25	19
Invasive Sculpin	7	SM42	27	44	21	56	29	31	24	30	23	26	29	47	29	31	25	25	55	56	48	48	26	27	22	24	32	36	28	28	20	25	29	38	17	26	25	27	20	36	21	22	11	16	21	25	17	22	18
Invasive Sculpin	7	SM5	31	38	15	46	17	44	28	38	23	26	28	56	29	31	25	25	53	56	17	44	27	28	24	52	24	25	28	40	18	25	35	38	19	19	25	27	30	36	21	21	14	14	21	25	15	22	21
Invasive Sculpin	7	SM7	28	46	0	0	29	43	0	0	23	23	56	65	28	29	24	25	53	58	16	44	20	27	24	52	24	25	32	33	25	33	38	38	19	22	18	25	17	33	21	28	11	14	21	25	21	24	19
Invasive Sculpin	7	SM9	28	50	45	46	29	31	0	0	23	25	53	63	28	31	20	25	36	53	16	48	26	27	33	52	24	25	28	40	20	35	32	35	19	26	25	25	25	25	22	22	11	16	21	21	15	23	19
BI-hybrid	2	BB47	17	28	34	34	48	48	24	24	23	25	31	58	24	31	25	27	54	55	12	44	22	27	52	56	18	24	26	28	22	22	23	23	19	24	27	27	15	20	24	27	16	19	21	24	22	25	18
BI-hybrid	3	BM13	28	48	0	0	29	31	30	40	25	25	22	59	30	31	25	37	23	23	17	17	25	27	44	52	18	24	31	40	19	28	23	32	17	25	25	25	16	20	32	32	21	22	21	24	17	17	31
BI-hybrid	3	BM15	17	29	27	46	31	31	30	30	23	23	25	59	29	29	20	26	23	58	18	44	22	30	45	52	18	33	48	49	20	23	32	38	17	27	0	0	15	17	21	27	15	17	18	21	17	21	33
BI-hybrid	3	BM17	27	48	14	14	26	63	24	30	23	25	25	53	24	31	25	27	23	23	12	46	25	27	38	55	21	29	28	31	23	35	23	23	17	25	57	57	15	31	21	53	19	21	22	26	15	17	18
BI-hybrid	3	BM21	18	27	23	47	26	30	24	39	20	26	25	32	28	30	25	26	46	57	44	46	22	22	45	55	32	33	26	37	20	22	19	19	17	23	25	46	15	20	24	24	12	17	20	24	16	17	21
BI-hybrid	3	BM23	28	48	14	47	26	31	37	37	23	25	29	62	24	28	25	26	55	56	48	48	26	27	45	52	21	21	28	31	31	33	29	38	13	23	42	51	20	21	28	28	11	19	21	25	25	25	17
BI-hybrid	3	BM24	28	51	18	45	31	31	24	39	23	23	30	61	29	33	22	25	54	58	44	44	22	22	37	52	24	32	35	37	19	22	38	38	17	17	18	41	15	33	38	57	12	22	21	24	20	21	19
BI-hybrid	3	BM26	18	25	23	23	31	36	28	30	24	26	22	32	24	24	23	24	53	73	44	48	22	25	52	55	36	44	28	37	22	23	29	38	17	18	18	18	15	33	22	57	14	17	24	25	17	21	31
BI-hybrid	3	BM27	41	50	15	36	26	56	24	31	23	27	25	32	24	28	19	20	23	53	17	18	25	27	32	37	21	23	37	37	25	32	19	38	18	27	25	35	16	40	37	37	17	17	20	24	21	24	18
BI-hybrid	3	BM33	20	22	14	18	49	61	28	40	25	25	32	60	24	28	25	27	37	41	12	18	22	22	22	55	21	32	28	31	21	23	19	38	24	31	27	42	15	31	29	29	17	19	21	24	17	17	21
BI-hybrid	3	BM37	40	60	25	45	48	67	24	26	25	25	25	31	24	28	22	25	30	57	12	46	22	28	55	55	21	32	26	28	22	28	23	32	24	26	25	36	15	18	22	55	19	19	21	24	16	17	31
BI-hybrid	3	BM46	0	0	14	25	0	0	0	0	0	0	0	0	28	30	22	25	23	23	19	48	22	28	37	55	18	33	31	37	25	29	23	38	24	27	25	27	25	33	22	27	12	15	24	24	17	23	19
BI-hybrid	3	BM50	17	44	21	45	36	59	24	40	23	25	61	62	30	31	22	25	55	58	17	45	27	27	37	52	18	24	40	50	25	28	23	29	25	26	27	46	20	31	21	21	19	23	21	21	17	22	19
BI-hybrid	3	BM51	25	51	14	52	31	39	24	24	20	23	29	53	28	29	22	25	46	71	45	45	26	26	24	37	21	28	31	31	19	38	19	38	23	27	29	51	15	20	22	55	12	19	21	26	16	21	17
BI-hybrid	3	BM52	48	50	31	47	21	44	0	0	23	25	31	60	29	30	25	37	54	54	12	44	25	26	45	55	18	33	26	36	18	31	38	38	17	25	28	51	18	31	21	22	17	17	21	24	21	23	17
BI-hybrid	3	BM53	17	28	21	31	49	60	0	0	18	23	29	60	24	29	23	36	39	53	16	48	22	28	37	45	32	36	37	41	18	23	23	38	17	19	25	25	15	25	21	22	11	17	22	24	17	29	19
BI-hybrid	3	BM54	18	27	15	34	23	39	28	39	23	27	25	32	29	31	22	25	56	69	12	22	25	27	25	52	22	32	32	37	22	28	19	32	17	25	25	42	15	16	21	57	12	16	21	24	17	29	67
BI-hybrid	3	BM58	18	51	18	34	48	58	30	30	23	27	25	61	24	34	23	25	30	41	12	48	27	28	24	48	21	32	28	28	24	32	23	32	17	22	25	29	20	36	28	28	12	15	21	21	17	21	19
BI-hybrid	3	BM60	13	51	23	45	31	31	24	40	20	23	32	36	24	34	23	27	54	72	17	44	22	27	29	55	21	33	31	31	22	32	32	38	13	25	25	46	15	15	27	27	11	17	24	25	17	17	86
BI-hybrid	3	BM61	29	48	14	34	49	57	0	0	20	23	25	25	24	29	25	27	54	54	44	48	27	28	24	55	18	18	26	37	22	38	19	38	17	24	25	57	17	36	22	53	11	15	24	26	16	21	17
BI-hybrid	3	BM62	59	60	14	27	29	31	39	40	26	26	30	54	30	33	22	23	23	54	19	44	25	28	29	44	21	21	26	37	19	38	23	23	24	27	27	46	16	34	27	56	19	19	25	26	16	19	40
BI-hybrid	3	BM63	29	60	23	56	30	35	24	30	20	25	25	62	24	30	25	36	23	58	19	22	22	28	45	45	32	32	37	40	22	35	32	38	17	23	25	46	15	20	24	28	11	17	22	24	17	21	18
BI-hybrid	3	BM67	17	60	21	21	26	44	30	40	23	27	60	68	24	24	25	37	41	57	12	48	22	22	22	37	18	32	26	35	23	32	19	32	18	24	36	64	15	20	21	22	11	21	24	25	17	21	19
BI-hybrid	3	BM70	0	0	0	0	0	0	24	24	0	0	0	0	0	0	25	26	23	67	0	0	22	27	52	55	22	36	35	37	19	19	19	23	25	25	46	51	25	33	25	28	14	17	24	26	17	18	19
BI-hybrid	3	BM72	17	28	21	31	44	60	24	35	25	25	32	62	24	29	36	37	39	46	48	48	22	26	37	45	32	36	37	41	18	23	19	23	19	24	24	24	17	33	21	21	11	17	22	24	16	29	38
BI-hybrid	3	BM74	0	0	14	37	0	0	26	39	0	0	0	0	24	29	25	37	41	54	12	44	22	28	22	55	23	33	36	37	28	35	19	38	17	25	26	26	15	20	25	28	15	21	20	21	15	17	19
BI-hybrid	3	BM78	48	50	14	14	29	44	30	35	23	25	31	31	29	31	25	25	23	23	44	48	26	27	45	55	21	23	26	37	21	21	23	38	25	47	51	61	20	31	21	21	17	17	24	24	17	23	40
BI-hybrid	3	BM82	28	40	38	40	29	31	30	37	23	27	30	58	24	31	23	27	23	55	17	46	25	27	22	29	21	21	26	35	22	32	19	38	17	31	42	42	20	32	29	29	15	19	21	24	15	21	86
BI-hybrid	3	BM85	29	50	14	35	31	57	26	30	23	27	25	58	24	24	25	26	23	54	44	48	27	28	38	55	21	22	26	37	22	31	29	36	18	25	25	57	15	18	22	27	11	21	24	26	16	21	44
BI-hybrid	3	BM86	18	24	36	45	31	39	30	38	23	23	59	62	29	30	22	25	54	71	12	45	27	27	37	45	18	21	28	37	19	21	29	38	24	25	25	25	15	15	22	28	17	17	21	24	17	22	19
BI-hybrid	3	BM87	17	30	23	40	23	56	32	39	20	23	29	36	24	24	25	25	53	55	48	48	27	27	45	55	32	33	37	37	20	32	23	36	23	25	25	46	15	20	28	55	17	22	20	20	17	22	69
BI-hybrid	3	BM88	28	40	15	35	36	48	24	41	23	25	22	32	29	30	24	27	30	57	12	44	25	28	45	55	23	32	26	26	31	32	23	36	23	43	36	57	15	15	27	57	11	21	20	21	13	21	19
BI-hybrid	3	BM93	28	28	14	27	29	31	37	40	26	26	30	54	24	33	22	23	23	54	12	18	25	28	29	55	21	21	36	37	19	38	23	35	27	43	46	57	15	16	27	56	15	19	20	26	16	19	31
BI-hybrid	3	BM95	50	51	31	37	21	29	24	28	23	25	60	65	24	29	22	25	52	53	44	48	22	27	29	45	32	33	37	43	19	21	38	38	17	19	25	36	20	40	22	22	14	17	21	21	15	17	80
BI-hybrid	3	BME04	18	27	14	31	31	44	24	24	20	25	31	65	24	30	25	27	40	63	12	48	25	27	29	54	18	44	37	37	25	28	19	23	19	25	28	28	15	16	25	25	11	19	24	24	17	21	39
BI-hybrid	3	BME05	22	22	23	56	26	56	28	30	23	25	31	53	30	31	23	25	41	54	16	48	22	25	24	36	32	48	37	37	19	22	19	38	17	17	25	46	16	20	21	22	16	17	21	25	16	17	30
BI-hybrid	3	BME12	22	25	0	0	26	29	26	30	20	23	29	54	24	24	22	25	23	41	12	12	27	28	59	59	23	24	35	35	18	18	23	38	24	27	25	64	31	36	21	57	11	17	21	25	21	22	16
BI-hybrid	3	BME16	17	28	14	47	55	56	24	26	24	25	22	31	24	29	22	25	23	54	48	48	25	27	24	45	18	33	31	37	25	26	19	36	25	25	27	27	20	20	22	27	17	22	20	24	17	23	29
BI-hybrid	3	BME17	17	27	47	56	21	65	24	30	23	27	31	31	24	29	20	27	23	28	44	48	22	27	16	52	23	34	28	50	25	31	38	38	17	31	40	42	16	31	22	29	14	17	21	21	17	27	31
BI-hybrid	3	BME19	31	49	27	46	22	56	30	30	25	26	29	31	29	29	23	25	30	53	17	18	22	22	37	44	18	33	26	33	26	33	29	32	17	27	0	0	0	0	56	56	15	19	21	22	17	23	30
BI-hybrid	3	BME24	13	27	0	0	26	46	28	28	20	23	56	56	24	28	20	25	45	46	48	48	22	22	22	56	24	36	40	43	18	32	19	38	13	18	25	51	15	32	21	27	14	21	22	25	17	21	30
BI-hybrid	3	BME25	28	50	34	35	28	50	25	30	23	23	28	56	29	31	22	27	54	54	12	12	20	28	22	52	21	33	28	40	22	38	23	32	17	19	27	55	25	33	21	21	19	23	21	21	17	22	18
BI-hybrid	3	BME26	28	30	14	47	50	60	24	26	23	23	22	47	24	31	24	25	54	55	48	48	22	27	52	52	23	48	32	37	32	33	36	38	25	34	0	0	0	0	22	22	11	14	20	24	17	23	29
BI-hybrid	3	BME28	17	40	46	58	29	49	24	24	25	26	25	25	24	29	20	22	58	58	17	47	22	27	52	55	0	0	35	48	23	31	29	38	17	23	27	36	31	34	21	22	16	17	20	24	17	21	31
BI-hybrid	3	BME30	13	44	14	32	41	44	28	30	26	27	22	60	24	33	25	25	30	43	17	45	25	25	46	52	32	32	41	50	21	22	36	38	12	19	46	51	15	15	27	28	11	19	21	22	16	17	18
BI-hybrid	3	BME33	51	51	18	21	31	63	24	24	23	25	32	53	24	29	0	0	58	70	12	48	22	27	22	55	33	33	31	43	32	38	19	38	17	19	27	46	15	21	27	27	12	15	24	24	17	17	16
BI-hybrid	4	SAl02	18	60	14	46	44	71	24	40	23	27	25	54	24	29	23	26	49	49	19	44	22	25	52	56	21	32	37	43	22	23	23	38	12	23	26	28	20	20	21	28	14	19	24	24	17	18	18
BI-hybrid	4	SAl03	28	28	46	47	23	48	24	37	20	25	32	32	0	0	25	27	23	58	0	0	22	28	46	52	21	21	28	40	22	37	23	38	17	26	27	28	20	20	22	27	11	19	21	21	15	17	16
BI-hybrid	4	SAl09	25	27	15	21	44	67	26	30	20	23	31	36	24	29	25	25	39	54	17	37	22	27	36	55	21	25	31	31	19	26	19	38	17	23	25	25	20	25	29	29	15	19	20	24	17	23	30
BI-hybrid	4	SAl14	27	49	37	55	49	63	24	40	23	23	47	58	24	31	25	25	23	56	45	46	22	25	37	52	0	0	28	43	25	32	19	38	17	17	25	61	32	33	22	32	15	16	21	21	17	24	18
BI-hybrid	4	SAl15	27	31	19	34	28	36	28	38	23	25	25	25	28	30	24	25	23	39	45	48	22	22	37	37	29	48	47	47	22	35	23	32	13	43	25	29	15	33	28	28	17	19	18	21	17	21	83
BI-hybrid	4	SAl16	22	50	34	46	36	44	26	41	20	23	56	62	24	30	22	28	23	54	12	19	22	27	46	56	23	33	43	49	25	25	35	36	18	18	18	25	15	20	28	28	12	17	18	21	24	29	16
BI-hybrid	4	SAl20	60	72	14	47	19	44	30	37	23	25	32	32	24	28	22	24	23	55	18	19	22	27	24	38	21	23	31	37	18	18	19	23	17	17	25	62	20	33	27	29	12	19	20	24	15	21	39
BI-hybrid	4	SAl22	30	44	14	44	48	56	28	53	23	25	24	59	24	24	22	25	56	58	12	16	22	28	37	48	23	33	37	41	21	31	36	38	19	24	51	61	21	25	22	22	16	17	21	24	16	21	30
BI-hybrid	4	SAl29	25	48	14	14	44	56	30	39	23	24	56	58	24	24	25	27	23	53	16	48	28	28	22	29	21	33	26	26	21	22	35	38	17	18	29	36	15	31	27	28	17	17	24	24	16	17	41
BI-hybrid	4	SAl30	17	22	37	45	26	55	30	37	23	27	32	58	24	30	25	27	23	30	12	48	27	27	29	37	21	24	33	37	35	38	23	38	17	25	25	41	15	21	22	22	14	17	18	24	20	25	18
BI-hybrid	4	SAl32	27	28	27	32	63	65	0	0	0	0	0	0	0	0	25	37	54	54	0	0	27	28	22	24	18	25	37	40	18	25	38	38	19	31	18	42	15	33	22	22	15	19	20	21	17	17	16
BI-hybrid	4	SAl34	17	17	25	53	44	56	24	40	23	27	32	61	24	30	22	24	54	56	12	18	27	28	52	55	32	36	26	37	21	26	19	19	17	24	20	42	15	25	22	22	15	23	24	25	16	21	68
BI-hybrid	4	SAl36	0	0	18	55	0	0	24	24	0	0	0	0	0	0	25	25	23	54	0	0	20	22	24	45	18	21	36	37	18	22	23	38	13	27	42	46	15	25	22	28	17	22	20	24	21	25	20
BI-hybrid	4	SAl38	28	46	23	47	42	67	24	30	24	26	31	31	28	30	20	24	54	54	48	48	22	27	46	52	21	33	37	50	19	33	38	38	24	27	25	27	15	21	24	39	11	16	21	24	17	22	30
BI-hybrid	4	SAl39	46	48	21	47	34	44	28	28	23	23	30	31	24	29	19	25	43	50	18	44	22	25	22	37	21	36	32	35	18	25	29	32	19	31	25	46	32	40	21	27	11	23	20	24	17	17	39
BI-hybrid	4	SAl41	50	60	25	45	23	42	0	0	23	27	29	30	24	33	27	37	54	74	16	22	27	27	24	25	23	24	37	37	32	35	23	32	17	25	27	51	15	20	25	28	14	14	20	21	17	25	30
[truncated: 43 more columns]
