# Supplementary material for: Shape based assignment tests suggest transgressive phenotypes in natural sculpin hybrids (Teleostei, Scorpaeniformes, Cottidae)
Source: Front Zool. 2005 Jun 29;2:11. doi: 10.1186/1742-9994-2-11 (PMC1198242; doi:10.1186/1742-9994-2-11)
Supplement: Additional File 2 — Individual landmark data, centroid size and sex. Cartesian coordinates (X – Y format) for fourteen landmarks, with individual group affinities and sampling site as of Table 3 as well as sex (0 = female; 1 = male) and centroid size. [file 1742-9994-2-11-S2.xls]

## Sheet: final
Genetic Group	Sampling Site	Individual	Sex	Centroid Size	x 1	y 1	x 2	y 2	x 3	y 3	x 4	y 4	x 5	y 5	x 6	y 6	x 7	y 7	x 8	y 8	x 9	y 9	x 10	y 10	x 11	y 11	x 12	y 12	x 13	y 13	x 14	y 14
Stream Broel	1	BO1	0	89.7557	0.31191	0.0125489	0.293941	0.00109671	0.278437	-0.019551	0.075204	-0.0738526	-0.0591587	-0.0647655	-0.362237	-0.021683	-0.40497	-0.0263169	-0.407411	0.0259127	-0.323298	0.0416414	-0.0888975	0.0624095	0.127594	0.0707938	0.126438	-0.0415398	0.173134	-0.0113915	0.259315	0.0446971
Stream Broel	1	BO10	0	97.4457	0.312697	0.0191087	0.293251	0.00898802	0.280286	-0.0146789	0.0780273	-0.0886191	-0.0580393	-0.0846139	-0.362137	-0.0217627	-0.404332	-0.0206076	-0.404588	0.0378858	-0.321348	0.0441401	-0.0903008	0.0553891	0.12605	0.0687225	0.117824	-0.044258	0.178593	-0.00951213	0.254017	0.0498181
Stream Broel	1	BO11	0	88.5385	0.308342	0.00763701	0.290466	-0.000440376	0.271007	-0.0209329	0.0731847	-0.0641252	-0.0631607	-0.0552783	-0.356172	-0.0247841	-0.409514	-0.0233085	-0.411671	0.023277	-0.311038	0.0334954	-0.111018	0.0653221	0.127691	0.0734014	0.133325	-0.0340135	0.194786	-0.0181455	0.263774	0.0378955
Stream Broel	1	BO12	0	87.5103	0.305367	0.00263387	0.288289	-0.00432845	0.273244	-0.0188981	0.0686609	-0.0651936	-0.0497643	-0.0652044	-0.35889	-0.0253316	-0.416162	-0.0272157	-0.417014	0.0252979	-0.314144	0.0422472	-0.0861812	0.0602706	0.131481	0.0657113	0.129226	-0.0307847	0.187081	-0.00597012	0.258809	0.0467657
Stream Broel	1	BO13	0	90.0216	0.310408	0.0243031	0.293383	0.0123499	0.279674	-0.0105626	0.0913155	-0.0818605	-0.0626597	-0.0791898	-0.369713	-0.0163445	-0.409786	-0.0118152	-0.402889	0.0367141	-0.323286	0.0387503	-0.0760198	0.0424918	0.118883	0.0557226	0.127642	-0.0476483	0.174228	-0.0147883	0.24882	0.0518773
Stream Broel	1	BO14	0	85.1509	0.31121	0.0282676	0.294218	0.0136091	0.273744	-0.0100947	0.0772727	-0.0801834	-0.0628397	-0.076462	-0.365168	-0.0218587	-0.417808	-0.0136937	-0.414357	0.034765	-0.294501	0.0418391	-0.0840231	0.0495754	0.111462	0.0614768	0.129981	-0.0509007	0.181906	-0.0255992	0.258904	0.0492594
Stream Broel	1	BO15	1	87.8492	0.308492	0.0127462	0.291895	0.00224174	0.273205	-0.0217588	0.078419	-0.0739935	-0.0546077	-0.0701434	-0.363955	-0.0238378	-0.40798	-0.0225363	-0.408285	0.0328618	-0.324481	0.0376593	-0.0811229	0.0592341	0.119871	0.0697848	0.129841	-0.0376094	0.177373	-0.0167349	0.261334	0.0520861
Stream Broel	1	BO16	1	80.7474	0.313684	0.00770649	0.295802	-0.00450572	0.274702	-0.0229126	0.0741839	-0.0676827	-0.0692611	-0.0560949	-0.362265	-0.0244985	-0.401982	-0.0353318	-0.410509	0.0189195	-0.319533	0.0466521	-0.0849681	0.0721614	0.131441	0.0677699	0.12149	-0.0371925	0.174959	-0.0120014	0.262255	0.0470108
Stream Broel	1	BO17	0	82.4133	0.307131	0.0165012	0.292149	0.00700629	0.270469	-0.0188806	0.0873267	-0.0781329	-0.0538919	-0.0684044	-0.361376	-0.0201473	-0.41411	-0.0204239	-0.412384	0.0333735	-0.317226	0.040774	-0.0831744	0.0505601	0.11624	0.066598	0.127078	-0.0447039	0.183147	-0.0149326	0.258621	0.0508125
Stream Broel	1	BO18	0	73.4316	0.312078	0.0133765	0.290407	0.00277326	0.273441	-0.0169518	0.0766405	-0.0642013	-0.0542308	-0.0612667	-0.364574	-0.023878	-0.412725	-0.0279303	-0.412289	0.0283109	-0.318355	0.042124	-0.0798236	0.0566192	0.130137	0.0615715	0.124501	-0.0371993	0.172434	-0.0159347	0.262359	0.0425867
Stream Broel	1	BO19	1	92.4584	0.30681	0.00949267	0.288984	0.00180303	0.274173	-0.0175269	0.0806478	-0.0632748	-0.0646253	-0.0590451	-0.365877	-0.0211188	-0.41095	-0.0214225	-0.412058	0.0200222	-0.315163	0.0379408	-0.0849964	0.0621281	0.126852	0.0632852	0.133275	-0.042032	0.18398	-0.0163324	0.258948	0.0460806
Stream Broel	1	BO2	0	96.4833	0.311219	0.0112178	0.292508	0.000219498	0.273154	-0.0177317	0.0605347	-0.0618106	-0.066964	-0.0581003	-0.353147	-0.023951	-0.404164	-0.0273201	-0.410019	0.0201513	-0.322307	0.0411611	-0.0994718	0.0639043	0.136847	0.0714824	0.129258	-0.0431427	0.185502	-0.0136102	0.267049	0.0375303
Stream Broel	1	BO20	0	81.396	0.314515	0.0100187	0.294254	0.00193261	0.275554	-0.0184515	0.0684025	-0.0655033	-0.0566258	-0.0574948	-0.368075	-0.0276358	-0.408187	-0.0293641	-0.409375	0.0221067	-0.309288	0.0429062	-0.0910085	0.0708592	0.126543	0.0678676	0.121984	-0.0415554	0.177489	-0.0144333	0.263816	0.0387474
Stream Broel	1	BO21	0	94.7066	0.309846	0.0104785	0.294353	0.00239195	0.275269	-0.0192552	0.0621619	-0.0655557	-0.0742617	-0.0590268	-0.355641	-0.0233926	-0.408825	-0.0258499	-0.405524	0.0205844	-0.312667	0.0424284	-0.101653	0.0654838	0.121379	0.0670712	0.136975	-0.0395132	0.194692	-0.0243251	0.263895	0.0484801
Stream Broel	1	BO22	0	72.2724	0.306467	0.00692901	0.291008	-0.00358276	0.271468	-0.021391	0.077575	-0.0551547	-0.0626628	-0.046348	-0.373552	-0.0264604	-0.418811	-0.0276726	-0.42331	0.0150034	-0.280978	0.0389219	-0.0898305	0.0631677	0.123839	0.0670788	0.127962	-0.0302835	0.183785	-0.0154534	0.26704	0.0352455
Stream Broel	1	BO23	1	102.349	0.311337	0.0233597	0.291226	0.0103776	0.278689	-0.00810629	0.0820971	-0.0753466	-0.0526689	-0.0740184	-0.374774	-0.0213339	-0.401962	-0.0189401	-0.396542	0.0412056	-0.334943	0.0415839	-0.0812719	0.0466219	0.122975	0.0557884	0.128063	-0.0491939	0.175697	-0.023808	0.252078	0.0518099
Stream Broel	1	BO24	0	89.2534	0.318307	0.0195159	0.295962	0.0060548	0.281272	-0.017627	0.0840083	-0.0786278	-0.0559913	-0.0721528	-0.363759	-0.0210963	-0.40418	-0.0179108	-0.402052	0.0309462	-0.324199	0.0367398	-0.0907305	0.0606923	0.121384	0.0674417	0.110756	-0.044447	0.170481	-0.0182516	0.258739	0.0487226
Stream Broel	1	BO25	0	78.0608	0.311175	0.0059686	0.288696	-0.000217904	0.268134	-0.0288418	0.0745292	-0.0675242	-0.058799	-0.0555506	-0.364899	-0.0258817	-0.414065	-0.0318084	-0.418945	0.0152117	-0.316178	0.0441028	-0.0522146	0.0724922	0.118537	0.0665597	0.115435	-0.032693	0.184044	-0.00346931	0.26455	0.0416519
Stream Broel	1	BO26	0	76.0827	0.315217	0.0166709	0.298602	0.00549629	0.280912	-0.0145684	0.0778975	-0.0753713	-0.0598878	-0.0614912	-0.367714	-0.0227549	-0.412146	-0.0218246	-0.416774	0.0236961	-0.298015	0.0452818	-0.081478	0.0583786	0.108452	0.0591496	0.124421	-0.0440823	0.168718	-0.0116917	0.261796	0.0431113
Stream Broel	1	BO27	1	80.0462	0.319195	0.00604628	0.298497	-0.0033735	0.277137	-0.0212791	0.0675485	-0.0595842	-0.0648147	-0.0541285	-0.367189	-0.0291189	-0.398924	-0.0284844	-0.402388	0.0231408	-0.322682	0.036368	-0.0906522	0.0693779	0.123624	0.0751385	0.119393	-0.0381439	0.176559	-0.0175124	0.264696	0.0415533
Stream Broel	1	BO28	0	74.7655	0.305562	0.00369054	0.292003	-0.00309694	0.271665	-0.0177991	0.0693764	-0.0642299	-0.0515621	-0.0541126	-0.357865	-0.027126	-0.414376	-0.0282818	-0.417789	0.0225767	-0.316076	0.0384459	-0.0821324	0.0656772	0.126954	0.075944	0.128135	-0.0348174	0.183507	-0.0155785	0.262598	0.038708
Stream Broel	1	BO29	1	90.5689	0.320966	0.00112886	0.294827	-0.003461	0.272977	-0.0248123	0.0797719	-0.0600842	-0.0583906	-0.0551078	-0.360636	-0.0272067	-0.416847	-0.0308791	-0.419342	0.0178588	-0.303708	0.0422047	-0.0791947	0.0672107	0.126373	0.0681418	0.116297	-0.0279375	0.16728	-0.00753364	0.259627	0.0404774
Stream Broel	1	BO3	1	113.531	0.312842	0.00686418	0.296207	0.000976602	0.275292	-0.0242053	0.0716878	-0.0715234	-0.0637233	-0.066563	-0.368253	-0.0258229	-0.40798	-0.024662	-0.407311	0.0260638	-0.307446	0.0437583	-0.0936309	0.0599403	0.123412	0.0696542	0.128237	-0.0381341	0.185781	-0.0105781	0.254883	0.0542314
Stream Broel	1	BO30	0	71.6014	0.30898	0.0103726	0.292388	0.00225095	0.267435	-0.0176028	0.0804773	-0.0738564	-0.0563841	-0.0679791	-0.367603	-0.0240406	-0.41246	-0.0248419	-0.416732	0.0283062	-0.308016	0.0439115	-0.0801011	0.0585098	0.12413	0.063866	0.127974	-0.0400299	0.180181	-0.00742352	0.259732	0.0485572
Stream Broel	1	BO31	1	85.6246	0.319551	0.00716864	0.298335	-0.0018125	0.280475	-0.0185037	0.0689302	-0.0629526	-0.0592948	-0.0607166	-0.365581	-0.0263026	-0.40686	-0.0284379	-0.41069	0.0265495	-0.31478	0.0393946	-0.0794605	0.0624078	0.119325	0.0677638	0.119851	-0.0376529	0.170619	-0.00940479	0.259581	0.0424992
Stream Broel	1	BO32	1	88.5259	0.312944	0.00477139	0.294057	-0.00230877	0.280116	-0.0178494	0.080296	-0.0669926	-0.057969	-0.0576544	-0.373811	-0.0265124	-0.399506	-0.0270773	-0.407214	0.0203601	-0.323968	0.0450414	-0.0778817	0.0685419	0.113531	0.067037	0.129176	-0.0383061	0.169575	-0.0136146	0.260654	0.0445637
Stream Broel	1	BO33	1	54.4927	0.31908	0.0146026	0.297366	0.00647742	0.275793	-0.0110041	0.0724049	-0.0733326	-0.100921	-0.0603419	-0.357198	-0.0283222	-0.414919	-0.0276305	-0.414134	0.0238525	-0.283404	0.0429755	-0.0840609	0.0631305	0.123266	0.0709277	0.121836	-0.0413946	0.176133	-0.0218612	0.268758	0.041921
Stream Broel	1	BO34	0	48.3018	0.325685	0.00116782	0.30119	-0.00471039	0.276995	-0.0229008	0.0738666	-0.0648217	-0.0460384	-0.0554313	-0.349469	-0.0258851	-0.416178	-0.0327945	-0.420899	0.0163684	-0.308889	0.0419838	-0.0774891	0.0793155	0.109254	0.0715579	0.109987	-0.0305005	0.155331	-0.0135534	0.266654	0.0402043
Stream Broel	1	BO35	0	85.7065	0.31469	0.0009701	0.296028	-0.0011663	0.278493	-0.0190239	0.0645284	-0.0603013	-0.0839963	-0.0537884	-0.368363	-0.0298317	-0.400789	-0.0320935	-0.402256	0.0209867	-0.309993	0.0385417	-0.0969311	0.070962	0.135142	0.0671765	0.126215	-0.0322094	0.181082	-0.0110622	0.266149	0.0408398
Stream Broel	1	BO36	0	77.4662	0.316527	0.015408	0.297252	0.00516214	0.274939	-0.0138398	0.0756278	-0.0708904	-0.0644996	-0.064618	-0.371482	-0.0245283	-0.393197	-0.0239845	-0.396717	0.0301801	-0.33835	0.0392303	-0.0795903	0.0619563	0.116681	0.0668488	0.121553	-0.0415344	0.177508	-0.0227788	0.263747	0.0433886
Stream Broel	1	BO37	1	81.4171	0.314172	0.00646255	0.294712	-0.00228333	0.274514	-0.023469	0.0820819	-0.0715391	-0.0515289	-0.0685167	-0.370335	-0.0264362	-0.404501	-0.0262164	-0.402804	0.0328296	-0.327378	0.0387704	-0.0824752	0.0570372	0.121068	0.0732818	0.121493	-0.0312616	0.168442	-0.0032264	0.262538	0.0445673
Stream Broel	1	BO38	0	78.8478	0.307907	0.0157462	0.290761	0.00810657	0.271575	-0.0156692	0.0774408	-0.0760962	-0.0504718	-0.0748109	-0.367915	-0.0199903	-0.414152	-0.0170783	-0.415568	0.0334288	-0.308112	0.0373794	-0.0814151	0.0507342	0.120584	0.0606978	0.128819	-0.0445792	0.180154	-0.00661351	0.260392	0.0487446
Stream Broel	1	BO39	0	75.5423	0.313353	0.0122639	0.296915	0.00488042	0.277691	-0.0160159	0.0769515	-0.0746207	-0.0598943	-0.0591134	-0.358382	-0.022434	-0.404121	-0.0232242	-0.412666	0.0210752	-0.327597	0.0424833	-0.0763344	0.0674696	0.119159	0.0644544	0.122597	-0.0448083	0.175022	-0.0169462	0.257305	0.0445357
Stream Broel	1	BO4	0	78.6469	0.309696	0.0143279	0.292728	0.00975567	0.274	-0.0150964	0.0844166	-0.0792984	-0.0488447	-0.0764013	-0.370612	-0.0215288	-0.417622	-0.0149268	-0.406856	0.0374873	-0.320526	0.036931	-0.0659943	0.0458376	0.114954	0.0576643	0.124141	-0.0370126	0.180116	-0.0093496	0.250404	0.0516102
Stream Broel	1	BO40	0	83.4258	0.313664	0.00510197	0.295767	-0.000706302	0.277469	-0.0206454	0.0709422	-0.0708371	-0.0595561	-0.0603052	-0.36342	-0.0269665	-0.398553	-0.0304898	-0.405872	0.0226263	-0.32921	0.0450689	-0.0883115	0.069516	0.130436	0.0698263	0.120837	-0.0354291	0.174226	-0.0109605	0.261581	0.0442005
Stream Broel	1	BO41	0	77.895	0.314777	0.018292	0.297624	0.00501234	0.277299	-0.0137398	0.0666076	-0.0690294	-0.0777531	-0.0636415	-0.374481	-0.025868	-0.400543	-0.0240966	-0.399202	0.0301638	-0.304913	0.0359437	-0.0981292	0.0629688	0.11873	0.0695366	0.126961	-0.0431568	0.184177	-0.0249258	0.268845	0.0425406
Stream Broel	1	BO42	1	56.3932	0.32182	0.0120698	0.296318	0.0077375	0.275187	-0.0161028	0.0665154	-0.0762051	-0.0593123	-0.0694064	-0.358716	-0.0240356	-0.414157	-0.0236809	-0.419824	0.0273032	-0.295351	0.0429901	-0.0839705	0.0581211	0.112407	0.0703511	0.119209	-0.037582	0.174803	-0.0139622	0.265072	0.0424021
Stream Broel	1	BO43	0	92.8699	0.312731	0.0136763	0.294803	0.00295866	0.275343	-0.0160551	0.0820727	-0.0651322	-0.0580404	-0.0646814	-0.351702	-0.021227	-0.411959	-0.0261429	-0.421052	0.0229758	-0.315664	0.0459981	-0.0827343	0.0617074	0.122991	0.0700278	0.1225	-0.0435324	0.174033	-0.0251956	0.256677	0.0446227
Stream Broel	1	BO44	0	75.1547	0.307949	0.0137918	0.287001	0.00764087	0.271941	-0.0160947	0.0883363	-0.0767071	-0.0456736	-0.0793013	-0.366302	-0.0175536	-0.417097	-0.017018	-0.414582	0.0373151	-0.315322	0.0371894	-0.0798987	0.0409544	0.129372	0.0618456	0.13028	-0.0362054	0.166199	-0.00519795	0.257797	0.0493408
Stream Broel	1	BO45	1	77.0591	0.310114	0.0064889	0.29278	-0.00165336	0.274672	-0.021883	0.075212	-0.0699977	-0.0513189	-0.055829	-0.353914	-0.0211371	-0.417376	-0.0272216	-0.420858	0.0209522	-0.311708	0.0414219	-0.0840519	0.0606722	0.124283	0.0640482	0.125795	-0.0335422	0.173412	-0.00923262	0.26296	0.0469133
Stream Broel	1	BO46	0	64.8595	0.310746	0.00697906	0.294425	-0.00298806	0.270625	-0.0185502	0.0681113	-0.0632846	-0.0663646	-0.0472468	-0.374706	-0.0302836	-0.401935	-0.0304667	-0.408557	0.0197612	-0.316142	0.0377564	-0.0831792	0.0711748	0.137597	0.066314	0.130007	-0.0326802	0.174288	-0.0121132	0.265086	0.0356279
Stream Broel	1	BO47	0	57.753	0.305914	0.00598102	0.290247	-0.00105572	0.270942	-0.0186591	0.0772072	-0.0652658	-0.0556851	-0.058847	-0.364382	-0.022679	-0.418744	-0.0237312	-0.420722	0.0232062	-0.303862	0.0347367	-0.0806016	0.0599717	0.126926	0.0590378	0.127632	-0.030662	0.180059	-0.00326785	0.265069	0.0412342
Stream Broel	1	BO48	0	64.6344	0.31063	0.00499439	0.292703	-0.00609968	0.273424	-0.0159329	0.0668555	-0.0571838	-0.0849913	-0.0546536	-0.345037	-0.0258236	-0.410278	-0.0307255	-0.413415	0.021495	-0.310647	0.0381776	-0.104791	0.0623962	0.137078	0.0669443	0.129966	-0.0288078	0.185695	-0.013773	0.272808	0.0389925
Stream Broel	1	BO5	1	91.0793	0.303962	0.0116916	0.289062	0.00142387	0.270045	-0.0155782	0.0761775	-0.0699624	-0.0605117	-0.0622929	-0.373381	-0.0221917	-0.410315	-0.0202425	-0.409938	0.0257774	-0.308554	0.0358115	-0.0929075	0.055884	0.130064	0.063604	0.13441	-0.0354288	0.189639	-0.0103092	0.262247	0.0418133
Stream Broel	1	BO6	1	122.822	0.314437	0.00532908	0.295215	-0.00410521	0.275154	-0.0217972	0.0780815	-0.0617573	-0.0613563	-0.0515394	-0.355647	-0.0252536	-0.404539	-0.030434	-0.416397	0.0159799	-0.324425	0.0423765	-0.0836733	0.0728264	0.131761	0.0715746	0.118307	-0.0386727	0.177685	-0.0157297	0.255397	0.0412027
Stream Broel	1	BO7	1	106.136	0.308016	-0.00555684	0.293074	-0.0116117	0.27125	-0.0266498	0.0776848	-0.0519672	-0.0547506	-0.0458521	-0.37946	-0.0307582	-0.404053	-0.0339356	-0.411923	0.0128132	-0.318808	0.0404903	-0.0729232	0.0738562	0.138119	0.0758346	0.122281	-0.0266404	0.180687	-0.00963427	0.250806	0.0396119
Stream Broel	1	BO8	1	102.256	0.304686	-0.00421314	0.291519	-0.00742479	0.270035	-0.0278464	0.0643948	-0.0611822	-0.0596404	-0.051431	-0.365225	-0.029955	-0.411282	-0.0362652	-0.415896	0.0188216	-0.305643	0.0420212	-0.0876905	0.072821	0.13422	0.0773006	0.128672	-0.0303227	0.191258	-0.00767147	0.260593	0.0453475
Stream Broel	1	BO9	0	115.881	0.299552	0.012968	0.287737	0.00498058	0.272272	-0.0141039	0.0786993	-0.0813267	-0.0641092	-0.0685613	-0.363536	-0.0192641	-0.405439	-0.0211716	-0.408657	0.0300674	-0.321066	0.0428146	-0.100051	0.0537992	0.130076	0.0581109	0.142827	-0.0410724	0.19622	-0.00294149	0.255474	0.0457009
Stream Broel	2	BB1	1	90.3523	0.315853	0.00882776	0.296331	0.00152992	0.276722	-0.0196792	0.0844112	-0.0722718	-0.0556058	-0.0676885	-0.359521	-0.0212747	-0.417021	-0.020916	-0.413022	0.0254318	-0.306271	0.0405325	-0.0910056	0.0558838	0.117739	0.0666384	0.118041	-0.0335285	0.174753	-0.0116234	0.258596	0.048138
Stream Broel	2	BB10	0	84.6148	0.317573	0.0161077	0.296043	0.00505222	0.278993	-0.0158157	0.0815001	-0.0793972	-0.0532666	-0.0707978	-0.374349	-0.0239774	-0.411553	-0.0217448	-0.413087	0.0313226	-0.30038	0.0437274	-0.0802503	0.0532446	0.12373	0.064998	0.117745	-0.0405668	0.163472	-0.0113098	0.253829	0.049157
Stream Broel	2	BB11	1	74.6802	0.315467	0.0168033	0.295364	0.00823587	0.280327	-0.0171503	0.0875499	-0.0776558	-0.0518396	-0.0730585	-0.361541	-0.0173069	-0.410278	-0.0154699	-0.410667	0.0320639	-0.322529	0.0371475	-0.0819021	0.0527696	0.111517	0.0578251	0.127177	-0.0424266	0.170269	-0.00935059	0.251087	0.0475733
Stream Broel	2	BB12	1	103.047	0.307108	0.0166418	0.294155	0.00658216	0.272402	-0.0167481	0.0865443	-0.0846639	-0.0422825	-0.081087	-0.369748	-0.0193345	-0.414107	-0.0151587	-0.407554	0.0341616	-0.324017	0.0413062	-0.0699597	0.0529559	0.117765	0.0585702	0.12442	-0.0446594	0.177055	-0.004407	0.248218	0.0558408
Stream Broel	2	BB13	1	74.6706	0.311203	0.00248661	0.28858	-0.00546299	0.271628	-0.0235905	0.0770328	-0.064571	-0.0610436	-0.0534252	-0.367754	-0.0289081	-0.422071	-0.0312386	-0.419867	0.0174255	-0.294287	0.0447407	-0.0736416	0.0676469	0.121008	0.0644927	0.126782	-0.029428	0.181066	6.23131e-05	0.261364	0.0397698
Stream Broel	2	BB14	1	97.5504	0.315003	0.006509	0.297539	-0.00110654	0.274692	-0.0234284	0.0794873	-0.0750189	-0.0698999	-0.0715419	-0.364714	-0.0229331	-0.408137	-0.0215588	-0.408419	0.028833	-0.312736	0.0390128	-0.0814124	0.0589071	0.112377	0.0636007	0.129385	-0.0425868	0.180343	0.00633949	0.256492	0.0549724
Stream Broel	2	BB16	0	61.1663	0.309009	0.00272611	0.289894	-0.00354116	0.26839	-0.0195788	0.0846713	-0.0598431	-0.0566789	-0.0514652	-0.354991	-0.0242502	-0.414356	-0.0265384	-0.421794	0.0229493	-0.310287	0.035543	-0.0943357	0.064606	0.115724	0.0671722	0.132033	-0.0331304	0.187892	-0.0116207	0.264828	0.0369713
Stream Broel	2	BB19	0	60.7627	0.315235	0.00798281	0.292273	0.000500241	0.272878	-0.0163963	0.0915913	-0.0718911	-0.0544873	-0.0675271	-0.36367	-0.021375	-0.412711	-0.0157864	-0.412402	0.0300346	-0.31548	0.0326372	-0.087998	0.0503862	0.123412	0.0612323	0.119125	-0.0362694	0.170084	0.00132299	0.26215	0.0451489
Stream Broel	2	BB20	0	68.6005	0.316245	-0.0017234	0.295338	-0.00704762	0.273421	-0.0247458	0.0826288	-0.0640629	-0.0546299	-0.0579219	-0.366585	-0.0253195	-0.402404	-0.025974	-0.406922	0.0184234	-0.324529	0.0396977	-0.0902806	0.0674532	0.11235	0.0674489	0.123992	-0.0287116	0.172833	0.00306961	0.268542	0.0394138
Stream Broel	2	BB21	0	67.181	0.319178	0.00566801	0.296829	-0.00486634	0.277128	-0.021615	0.0749821	-0.0712796	-0.0518686	-0.0653197	-0.373928	-0.0260642	-0.404053	-0.0254799	-0.406451	0.0259068	-0.313905	0.0392577	-0.0823308	0.0632298	0.110648	0.0737969	0.118008	-0.0314286	0.1714	-0.00640257	0.264363	0.0445966
Stream Broel	2	BB22	0	76.9821	0.307267	0.018565	0.293049	0.00432211	0.271175	-0.01759	0.0785701	-0.0779641	-0.0648325	-0.0737109	-0.367003	-0.0192427	-0.406409	-0.0203718	-0.409737	0.0299791	-0.315607	0.0410079	-0.0868375	0.0543437	0.120045	0.0610925	0.133269	-0.0396035	0.185783	-0.00671818	0.261268	0.0458909
Stream Broel	2	BB23	0	84.4274	0.312501	0.00226705	0.288914	-0.00478917	0.272968	-0.0264394	0.0804718	-0.0651308	-0.055279	-0.0593849	-0.363662	-0.0256703	-0.405371	-0.0285742	-0.40769	0.0221277	-0.321789	0.0390077	-0.094946	0.0673152	0.121825	0.0762336	0.122578	-0.0273405	0.181591	-0.0106941	0.267888	0.0410722
Stream Broel	2	BB24	0	71.7435	0.316637	0.0176307	0.296711	0.00489076	0.279057	-0.019542	0.0801573	-0.0803647	-0.0599979	-0.0784328	-0.356349	-0.0172474	-0.406579	-0.0181417	-0.408629	0.0344316	-0.315143	0.0420985	-0.0978548	0.0479226	0.0996285	0.0631991	0.130611	-0.0385899	0.177497	-0.00847615	0.264255	0.0506215
Stream Broel	2	BB26	0	93.4136	0.303374	0.0101753	0.287317	0.00256847	0.272336	-0.0122306	0.0824716	-0.0709613	-0.0502182	-0.0687577	-0.371631	-0.0232985	-0.41045	-0.0224331	-0.410813	0.0298909	-0.315401	0.0394175	-0.0876266	0.0602669	0.124222	0.068099	0.134076	-0.0408396	0.183018	-0.0125869	0.259326	0.0406897
Stream Broel	2	BB27	1	88.6391	0.311419	0.00949117	0.2925	0.00458986	0.276538	-0.0135589	0.0864872	-0.0730077	-0.0490973	-0.0713181	-0.358597	-0.019915	-0.413555	-0.0232271	-0.413067	0.0308154	-0.325003	0.0429418	-0.0776621	0.0545283	0.12514	0.0638395	0.122252	-0.0423658	0.170348	-0.012567	0.252297	0.0497536
Stream Broel	2	BB28	1	94.2636	0.310331	0.0074283	0.292517	0.001854	0.273157	-0.0243012	0.0761207	-0.0704327	-0.0490363	-0.071015	-0.368761	-0.0238269	-0.414318	-0.0270463	-0.41676	0.0283546	-0.304297	0.0439856	-0.0809579	0.0582424	0.126375	0.0651582	0.120426	-0.0368311	0.176341	-0.00219847	0.258862	0.0506285
Stream Broel	2	BB29	1	87.4057	0.309391	0.0037408	0.292063	-0.00307466	0.262266	-0.0263278	0.0763289	-0.0607879	-0.0528838	-0.0545375	-0.373066	-0.0278132	-0.405845	-0.0279396	-0.408941	0.0250737	-0.318359	0.0360279	-0.0919004	0.0629316	0.134651	0.0657332	0.126338	-0.02878	0.184105	-0.00831135	0.265851	0.0440649
Stream Broel	2	BB3	1	92.5714	0.316847	0.0154013	0.294969	0.00654946	0.277479	-0.0168723	0.0771494	-0.0765324	-0.0680811	-0.0750321	-0.350746	-0.0203682	-0.413386	-0.0206289	-0.408247	0.0374164	-0.315644	0.0382754	-0.0922305	0.0477687	0.11944	0.06283	0.121056	-0.0443056	0.18045	-0.00679211	0.260945	0.0522903
Stream Broel	2	BB30	1	99.2223	0.312119	0.000754797	0.294255	-0.00492981	0.274559	-0.020753	0.0792359	-0.0587377	-0.0510576	-0.0484869	-0.369182	-0.023811	-0.40397	-0.0284173	-0.407556	0.0190622	-0.324279	0.0390981	-0.0960812	0.0656227	0.131677	0.0599685	0.126982	-0.0356752	0.173938	-0.00836696	0.259361	0.0446715
Stream Broel	2	BB31	1	104.824	0.309392	0.00532752	0.29361	-0.00191609	0.272753	-0.0207127	0.0658643	-0.064115	-0.0556305	-0.0556404	-0.36617	-0.0275284	-0.406508	-0.0279241	-0.409881	0.0235655	-0.317005	0.0386864	-0.0900295	0.0677538	0.126313	0.067234	0.124322	-0.0386019	0.190631	-0.00866181	0.262338	0.0425332
Stream Broel	2	BB32	1	57.4679	0.31691	0.00985777	0.293833	-0.0015695	0.27419	-0.0231671	0.0707891	-0.0608575	-0.0713039	-0.0528322	-0.364746	-0.0283635	-0.407389	-0.0318614	-0.411376	0.0210918	-0.306098	0.0423209	-0.0888126	0.0673839	0.122226	0.0685319	0.127183	-0.0360413	0.173337	-0.0131868	0.271258	0.0386931
Stream Broel	2	BB33	?	97.8055	0.319621	0.0120985	0.298088	0.00581731	0.27678	-0.0211981	0.0828825	-0.0682254	-0.0467345	-0.0670357	-0.367737	-0.0255795	-0.406632	-0.0242723	-0.407231	0.031019	-0.327852	0.0413821	-0.0740357	0.0605449	0.125541	0.0618402	0.112839	-0.0419805	0.162648	-0.0137927	0.251823	0.0493821
Stream Broel	2	BB34	1	96.2782	0.30832	0.00933137	0.290173	0.00270335	0.276661	-0.0133971	0.0810837	-0.0748399	-0.0604457	-0.0718807	-0.367478	-0.0212421	-0.41035	-0.018096	-0.40653	0.0317805	-0.315873	0.0369785	-0.0884715	0.0539243	0.123326	0.0669338	0.130939	-0.0472282	0.183937	-0.00730345	0.254709	0.0523355
Stream Broel	2	BB35	0	78.9415	0.312489	0.0201737	0.291541	0.00532017	0.273309	-0.0234303	0.0859453	-0.0794889	-0.0512319	-0.0710272	-0.365702	-0.0212473	-0.412131	-0.0188143	-0.414131	0.0306672	-0.316374	0.0378511	-0.0746928	0.05624	0.119876	0.0673373	0.119791	-0.037178	0.175932	-0.0133598	0.25538	0.0469561
Stream Broel	2	BB36	1	76.8581	0.311763	0.0105285	0.293795	-0.000400258	0.271085	-0.0236599	0.0800538	-0.0711932	-0.0462387	-0.0655791	-0.370691	-0.0246816	-0.405681	-0.0256723	-0.408804	0.0267151	-0.317581	0.0398206	-0.0881407	0.0677382	0.115186	0.0743837	0.126189	-0.0366795	0.175287	-0.0151325	0.263777	0.0438121
Stream Broel	2	BB37	0	91.7125	0.306424	0.0184556	0.289104	0.00651912	0.276382	-0.0145391	0.0746409	-0.0709536	-0.0688321	-0.0650398	-0.367776	-0.0176175	-0.410711	-0.020503	-0.40904	0.0261021	-0.309499	0.0419698	-0.088413	0.0518499	0.116251	0.0543651	0.138511	-0.0442413	0.190491	-0.013914	0.262468	0.0475468
Stream Broel	2	BB38	1	115.013	0.302573	0.0101541	0.289597	0.000818884	0.269631	-0.0198562	0.0723331	-0.0645991	-0.051329	-0.0593962	-0.36316	-0.0231937	-0.407493	-0.024035	-0.408624	0.0284208	-0.328397	0.038675	-0.092411	0.0559613	0.126959	0.0623039	0.134337	-0.0409464	0.193784	-0.00777288	0.262198	0.0434655
Stream Broel	2	BB39	1	87.9466	0.308915	0.00918701	0.295917	-0.000725099	0.27372	-0.0204305	0.0659607	-0.0640006	-0.0520307	-0.0600867	-0.361076	-0.0260274	-0.408617	-0.0256133	-0.411111	0.0237376	-0.318434	0.0389936	-0.0881794	0.062355	0.119581	0.0755073	0.123887	-0.0317709	0.182467	-0.0204331	0.269	0.0393069
Stream Broel	2	BB4	0	96.4699	0.30366	0.0230426	0.290594	0.0109207	0.272285	-0.0116094	0.0714278	-0.0787635	-0.0579781	-0.0714278	-0.36359	-0.0210022	-0.412218	-0.0156451	-0.406853	0.0355888	-0.321727	0.0353345	-0.0836765	0.0493903	0.130908	0.059173	0.129728	-0.0450606	0.186274	-0.0165643	0.261167	0.0466229
Stream Broel	2	BB40	0	82.6133	0.305571	0.0166152	0.292441	0.00322569	0.27326	-0.0173636	0.0738126	-0.067259	-0.0567954	-0.0634365	-0.36935	-0.021611	-0.413209	-0.0220402	-0.409618	0.027979	-0.30668	0.0371468	-0.0895825	0.0555923	0.113315	0.0657382	0.127572	-0.0361305	0.190662	-0.020212	0.268602	0.0417556
Stream Broel	2	BB41	0	83.3098	0.305983	0.00375696	0.290723	-0.000878909	0.273122	-0.0175604	0.0830262	-0.0699765	-0.067185	-0.0649384	-0.365788	-0.0246399	-0.413178	-0.0233687	-0.413951	0.0230676	-0.306502	0.0413753	-0.0850329	0.0596517	0.121968	0.0651987	0.127465	-0.0308071	0.185642	-0.00613263	0.263707	0.0452523
Stream Broel	2	BB42	1	60.8817	0.320062	0.00662071	0.297941	-0.00193183	0.269008	-0.0230454	0.0722863	-0.0597426	-0.0637789	-0.0555723	-0.359742	-0.0238778	-0.412424	-0.0299646	-0.412931	0.0199978	-0.307624	0.0377229	-0.0872245	0.0663326	0.116761	0.0711798	0.121967	-0.0314784	0.175924	-0.0142747	0.269776	0.0380338
Stream Broel	2	BB43	1	63.4425	0.314904	0.012146	0.295556	0.00397814	0.273368	-0.019066	0.0799539	-0.0674321	-0.0539166	-0.0592026	-0.367008	-0.0249578	-0.409591	-0.0256086	-0.413612	0.026038	-0.317353	0.0388616	-0.0727751	0.0632328	0.117523	0.0660581	0.118944	-0.0377505	0.171899	-0.0163077	0.262107	0.0400106
Stream Broel	2	BB44	1	84.0151	0.316928	0.0211262	0.301132	0.00945565	0.277662	-0.014621	0.0724224	-0.0803079	-0.0513552	-0.0713645	-0.360735	-0.0211716	-0.417448	-0.020066	-0.41516	0.0316278	-0.301169	0.0425927	-0.0809293	0.0541381	0.113267	0.0577126	0.115732	-0.0444231	0.167336	-0.0143283	0.262318	0.0496294
Stream Broel	2	BB45	0	73.924	0.312782	0.0145381	0.293763	0.00545832	0.273146	-0.0163377	0.0740212	-0.0697411	-0.0595683	-0.0621466	-0.35941	-0.0166046	-0.410603	-0.0251538	-0.417819	0.022668	-0.31098	0.0423067	-0.0844762	0.057031	0.119639	0.0613425	0.125291	-0.0416711	0.179101	-0.0180538	0.265114	0.0463639
Stream Broel	2	BB46	1	96.4462	0.313616	0.00888	0.296052	0.00182772	0.276748	-0.0192858	0.07998	-0.0634754	-0.048325	-0.0504616	-0.353264	-0.023618	-0.414766	-0.0280913	-0.422739	0.0219834	-0.315561	0.0388175	-0.0774732	0.0663657	0.115835	0.0683739	0.116853	-0.0388243	0.172186	-0.0203001	0.260858	0.0378081
Stream Broel	2	BB48	0	54.7965	0.322837	0.0162089	0.298233	0.00827836	0.276864	-0.0165875	0.0815281	-0.0753916	-0.0619681	-0.0674184	-0.369283	-0.0208092	-0.407862	-0.0180689	-0.406747	0.0297494	-0.311193	0.0367706	-0.0846027	0.0495873	0.115772	0.0621701	0.116652	-0.0365231	0.165765	-0.00986755	0.264004	0.0419015
Stream Broel	2	BB5	1	111.752	0.30721	0.00634673	0.289232	0.00227165	0.269314	-0.0198866	0.0761211	-0.0676409	-0.0666459	-0.0746533	-0.363877	-0.0219504	-0.409039	-0.019733	-0.407653	0.0299267	-0.319795	0.0374816	-0.0884315	0.052814	0.128713	0.0641371	0.134237	-0.0365411	0.1916	-0.00545448	0.259015	0.052882
Stream Broel	2	BB6	0	110.807	0.307207	0.0178105	0.290573	0.00925707	0.276357	-0.0114372	0.0763982	-0.0836623	-0.0506421	-0.080534	-0.363919	-0.0179078	-0.415755	-0.00708559	-0.407863	0.0348315	-0.308241	0.0351961	-0.101443	0.0405737	0.122698	0.0590758	0.130667	-0.0404609	0.185022	-0.00486365	0.258941	0.0492068
Stream Broel	2	BB7	1	93.3991	0.317836	0.0138126	0.294375	0.00389638	0.279931	-0.0213603	0.0733115	-0.0718137	-0.058407	-0.065454	-0.360629	-0.0238513	-0.415661	-0.0184196	-0.408428	0.02759	-0.312791	0.0392864	-0.0827259	0.0545463	0.114858	0.0644039	0.126551	-0.041157	0.174377	-0.013205	0.257401	0.0517252
Stream Broel	2	BB8	0	89.9021	0.309832	0.0148607	0.290292	0.00715707	0.275575	-0.0135774	0.0903608	-0.0830178	-0.0536474	-0.078137	-0.356266	-0.0180675	-0.412365	-0.0168456	-0.411079	0.0336459	-0.325147	0.0393117	-0.0841207	0.0514418	0.12227	0.0678458	0.125402	-0.0414841	0.173647	-0.0100803	0.255246	0.0469469
Stream Broel	2	BB9	0	94.4644	0.303625	0.0153768	0.292786	0.0019799	0.272927	-0.0203385	0.0788685	-0.0722013	-0.0583639	-0.0678589	-0.356852	-0.0231583	-0.411554	-0.0192694	-0.411293	0.0282754	-0.318835	0.0385327	-0.0935568	0.0579284	0.117295	0.0639468	0.127517	-0.0347903	0.191343	-0.0109193	0.266095	0.042496
Stream Broel	3	BM10	0	85.0742	0.304531	0.0121569	0.288803	0.00378162	0.271441	-0.0185859	0.080632	-0.077291	-0.0499706	-0.0746639	-0.365205	-0.0219703	-0.407156	-0.0180646	-0.406519	0.0347637	-0.324864	0.0368592	-0.0921032	0.0527971	0.115737	0.0690918	0.131366	-0.0351345	0.188508	-0.0097532	0.264801	0.0460131
Stream Broel	3	BM12	0	85.1851	0.308563	0.0162466	0.289698	0.00303265	0.273888	-0.0151506	0.0734487	-0.0763802	-0.0746589	-0.0740015	-0.362353	-0.0251265	-0.410417	-0.0216512	-0.404039	0.0354501	-0.314045	0.0404388	-0.086056	0.0529435	0.116911	0.0661744	0.130067	-0.0387392	0.193843	-0.0150275	0.26515	0.0517906
Stream Broel	3	BM2	1	80.1363	0.309725	0.0201623	0.292706	0.00750725	0.275644	-0.0157518	0.0802557	-0.081755	-0.0596823	-0.0726963	-0.357468	-0.0258741	-0.422126	-0.0192458	-0.417653	0.0369381	-0.296767	0.0364411	-0.0867296	0.0546651	0.126481	0.0707553	0.122833	-0.0426945	0.173867	-0.0100313	0.258913	0.0415796
Stream Broel	3	BM20	1	66.0418	0.312569	0.0190904	0.293876	0.00435691	0.276594	-0.0141686	0.0752606	-0.07878	-0.0570801	-0.0654527	-0.369656	-0.0238174	-0.406875	-0.0212694	-0.405961	0.0261359	-0.314419	0.0446807	-0.084453	0.0590722	0.109661	0.0734984	0.125258	-0.0437534	0.183329	-0.0199696	0.261895	0.0403765
Stream Broel	3	BM22	1	70.9631	0.299768	0.00956331	0.285889	0.000647808	0.267724	-0.0191482	0.0737667	-0.0690753	-0.0644559	-0.0607496	-0.352546	-0.022017	-0.42352	-0.0298191	-0.433862	0.0172764	-0.285407	0.0474219	-0.0865156	0.0654716	0.127223	0.0698971	0.138875	-0.0353783	0.187936	-0.0154439	0.265125	0.0413533
Stream Broel	3	BM32	0	71.0836	0.315807	0.00921219	0.296941	0.00297169	0.277125	-0.0175116	0.0705876	-0.0742848	-0.0515731	-0.0715663	-0.363035	-0.0210037	-0.415206	-0.0206824	-0.416031	0.0290987	-0.299993	0.0381346	-0.0832861	0.0535807	0.104916	0.0721113	0.123296	-0.0354728	0.173889	-0.0121084	0.266563	0.0475208
Stream Broel	3	BM39	0	82.5317	0.30737	0.0135203	0.290367	0.00369495	0.278654	-0.0110422	0.0734816	-0.070757	-0.0615648	-0.0655514	-0.357581	-0.0172806	-0.407534	-0.0201556	-0.409313	0.0277944	-0.319761	0.0372466	-0.100756	0.0545668	0.120705	0.0607403	0.134692	-0.0409023	0.186873	-0.0154691	0.264367	0.0435949
Stream Broel	3	BM4	1	73.542	0.320238	-0.00299445	0.297454	-0.0117706	0.273805	-0.029796	0.0695566	-0.0603399	-0.0492805	-0.0571093	-0.362421	-0.0333916	-0.408488	-0.0348205	-0.409229	0.0262541	-0.30698	0.0374952	-0.0935901	0.0706282	0.107417	0.0941548	0.113329	-0.022093	0.175376	-0.0155573	0.272813	0.0393403
Stream Broel	3	BM40	0	65.7698	0.31706	0.0138261	0.299384	0.00189896	0.275416	-0.0152943	0.079323	-0.0721996	-0.0593583	-0.0599056	-0.357529	-0.0216832	-0.41258	-0.0241893	-0.413663	0.0244857	-0.302536	0.0410545	-0.103026	0.0595892	0.120936	0.0735415	0.12219	-0.0404888	0.174309	-0.0213878	0.260073	0.0407528
Stream Broel	3	BM43	0	84.593	0.299931	0.0154718	0.288313	0.0021551	0.271785	-0.0142971	0.0724803	-0.069848	-0.0547246	-0.0594223	-0.357595	-0.0209422	-0.410433	-0.0254209	-0.414744	0.021426	-0.317448	0.0441389	-0.097137	0.0633039	0.123678	0.0644954	0.136517	-0.0370747	0.190018	-0.0205857	0.26936	0.0365999
Stream Broel	3	BM44	1	72.8587	0.309589	0.00939054	0.293437	0.00235743	0.270453	-0.0232211	0.0775913	-0.0740708	-0.0542924	-0.0690501	-0.36798	-0.0269122	-0.40963	-0.0248397	-0.408795	0.0306828	-0.312859	0.0416471	-0.0874256	0.0602997	0.114909	0.0730357	0.127077	-0.0309897	0.183656	-0.0144699	0.264269	0.0461403
Stream Broel	3	BM45	0	67.3759	0.309253	0.0221293	0.294149	0.0120833	0.271483	-0.0130476	0.0890295	-0.0858026	-0.0505777	-0.08188	-0.368723	-0.0186518	-0.421547	-0.0160797	-0.411425	0.0392509	-0.303259	0.0378775	-0.071821	0.047692	0.106804	0.0688829	0.121776	-0.0443315	0.178407	-0.0142058	0.256453	0.0460832
Stream Broel	3	BM47	0	75.9417	0.317332	0.0219649	0.295642	0.00991542	0.276748	-0.0153406	0.0742633	-0.0841183	-0.0546688	-0.0819479	-0.36049	-0.0219369	-0.409316	-0.0229485	-0.410809	0.0369627	-0.312242	0.0434685	-0.081996	0.0612514	0.11533	0.0698287	0.123764	-0.0475358	0.168107	-0.0200629	0.258336	0.0504993
Stream Broel	3	BM65	0	55.6884	0.322182	0.0107234	0.298463	-0.00126358	0.278374	-0.0237173	0.0692066	-0.0719217	-0.0647527	-0.0747956	-0.352594	-0.0237355	-0.411934	-0.0255099	-0.408897	0.0295258	-0.29967	0.0386453	-0.0996181	0.0589096	0.10457	0.0870242	0.115884	-0.0342733	0.172608	-0.0128314	0.276178	0.0432201
Stream Broel	3	BM66	0	51.3947	0.31271	0.0130511	0.291404	-0.000347933	0.270129	-0.0170446	0.0678031	-0.0684808	-0.0492802	-0.0679698	-0.364673	-0.0232145	-0.410856	-0.0220144	-0.413002	0.0290835	-0.309221	0.0399861	-0.0867405	0.0536914	0.106029	0.0704059	0.126873	-0.0382249	0.182709	-0.0145963	0.276115	0.0456752
Stream Broel	3	BM69	0	62.0522	0.31253	0.0128307	0.294832	0.00328747	0.273054	-0.0144291	0.0810725	-0.074463	-0.0591991	-0.0677371	-0.358826	-0.0243364	-0.420109	-0.021649	-0.416055	0.0314644	-0.297581	0.0383437	-0.0933172	0.0548066	0.123204	0.0685532	0.123268	-0.0390307	0.173638	-0.0104026	0.263487	0.0427617
Stream Broel	3	BM76	0	54.2632	0.307091	-0.000204096	0.287835	-0.00923835	0.266187	-0.02763	0.0710044	-0.0599821	-0.0505279	-0.0518458	-0.363009	-0.0282972	-0.402612	-0.0311338	-0.416875	0.0183679	-0.320263	0.0375358	-0.0885238	0.0725063	0.117544	0.0811419	0.129859	-0.0266774	0.185345	-0.0104552	0.276946	0.0359119
Stream Broel	3	BM83	0	56.0469	0.312707	0.0163962	0.295971	0.00472118	0.273511	-0.0197282	0.0771841	-0.0813147	-0.048106	-0.0819294	-0.348447	-0.0179121	-0.420507	-0.0178356	-0.42263	0.0322009	-0.303992	0.0419322	-0.0849498	0.0480898	0.105217	0.0702537	0.125297	-0.0338469	0.174273	-0.0067064	0.264471	0.0456793
Stream Broel	3	BM84	0	57.2125	0.31441	0.010921	0.293844	7.27237e-06	0.275308	-0.0168731	0.0729528	-0.0735838	-0.0473871	-0.0651863	-0.363721	-0.0240063	-0.414244	-0.0251407	-0.417028	0.0267792	-0.303285	0.0423748	-0.0869729	0.0603659	0.11639	0.0680768	0.125132	-0.0370328	0.167408	-0.0105087	0.267193	0.0438066
Stream Broel	3	BM89	0	49.2523	0.315109	0.00534907	0.290543	-0.00245836	0.271493	-0.0171881	0.0728269	-0.0673122	-0.0459466	-0.063722	-0.353498	-0.0249492	-0.420744	-0.0269277	-0.420537	0.0262133	-0.298745	0.0404236	-0.0957056	0.0623377	0.111237	0.0719685	0.121439	-0.034001	0.180878	-0.00745601	0.271649	0.0377225
Stream Broel	3	BM90	0	48.2959	0.31345	0.00839354	0.293474	-0.0022174	0.275203	-0.021874	0.0778241	-0.0756547	-0.0448647	-0.0688803	-0.365718	-0.0238051	-0.409041	-0.0233255	-0.408442	0.0308284	-0.318065	0.0406599	-0.0903991	0.0579983	0.108345	0.0720462	0.132438	-0.0347362	0.174295	-0.00450869	0.261501	0.0450757
Stream Broel	3	BM96	0	51.9347	0.311812	0.000416719	0.293352	-0.00506917	0.276925	-0.025714	0.0767871	-0.0657196	-0.0535	-0.0568409	-0.349916	-0.023	-0.420798	-0.0262929	-0.426819	0.0158067	-0.297295	0.0406994	-0.0849178	0.0623981	0.107503	0.0701299	0.116396	-0.0242771	0.175038	-0.00267737	0.275435	0.0401402
Stream Broel	3	BME03	1	102.292	0.311774	0.0133107	0.294599	0.00580057	0.27694	-0.0139143	0.0830582	-0.0775287	-0.0573092	-0.0715335	-0.361818	-0.0237293	-0.414171	-0.0201661	-0.413244	0.032974	-0.315151	0.0421804	-0.0804455	0.0539792	0.126454	0.0640252	0.129006	-0.0438564	0.174926	-0.00931441	0.245381	0.0477726
Stream Broel	3	BME21	0	78.3988	0.316836	0.0129125	0.29124	0.00101394	0.273745	-0.0196885	0.0758381	-0.0741758	-0.0525938	-0.0706341	-0.369033	-0.02226	-0.406218	-0.0209386	-0.41086	0.0296071	-0.317617	0.037569	-0.0827774	0.0558283	0.123006	0.0654799	0.122164	-0.0358648	0.176507	-0.00298233	0.259764	0.0441334
Stream Broel	3	BME23	0	79.7493	0.31057	0.0123829	0.294148	0.00214107	0.273416	-0.0148143	0.0717956	-0.0658681	-0.0521206	-0.0668956	-0.360489	-0.0235177	-0.409201	-0.0221434	-0.41229	0.0287048	-0.323926	0.0379724	-0.081948	0.0587378	0.119309	0.0666299	0.128824	-0.0361157	0.180512	-0.0175207	0.261401	0.0403065
Stream Broel	3	BME27	0	74.0635	0.316359	0.0157227	0.296384	0.00547869	0.277929	-0.0142777	0.0743285	-0.0738112	-0.0608918	-0.070046	-0.352933	-0.0249948	-0.414077	-0.0199033	-0.412284	0.03276	-0.309711	0.0398384	-0.0939005	0.0567494	0.112683	0.0637822	0.124537	-0.0386277	0.178817	-0.0176518	0.262761	0.0449812
Stream Broel	4	SAl08	1	84.5884	0.31559	0.0144842	0.295985	0.00465724	0.278698	-0.0155516	0.0731695	-0.0629086	-0.0592939	-0.0648167	-0.340862	-0.0241394	-0.424313	-0.0249554	-0.424548	0.0324238	-0.299477	0.0383406	-0.0911886	0.0555017	0.118189	0.0706004	0.122807	-0.0430222	0.175551	-0.0220233	0.259692	0.0414093
Stream Naaf	8	NM27	1	96.8125	0.320724	-0.0056534	0.297188	-0.00941856	0.277379	-0.0303771	0.081829	-0.0578235	-0.0450511	-0.0531461	-0.361432	-0.0269504	-0.406707	-0.0317517	-0.408834	0.0207886	-0.318326	0.0376396	-0.0946881	0.0652542	0.114513	0.0828154	0.106108	-0.0268713	0.166684	-0.00476285	0.270614	0.0402572
Stream Naaf	9	NK1	1	97.2269	0.312822	0.0177823	0.295033	0.011158	0.278399	-0.0101962	0.0816559	-0.0805319	-0.0609352	-0.0742673	-0.351975	-0.0203515	-0.41837	-0.0185788	-0.417379	0.0355492	-0.306404	0.0433716	-0.08544	0.0493495	0.120523	0.0576392	0.122076	-0.0512118	0.175817	-0.0138739	0.254178	0.0541616
Stream Naaf	9	NK10	1	101.807	0.30987	0.0209862	0.293816	0.00987231	0.275293	-0.0148253	0.078455	-0.0838689	-0.0593074	-0.0811078	-0.360256	-0.0201973	-0.41499	-0.0170553	-0.414409	0.0383511	-0.298911	0.0425273	-0.0937564	0.0483556	0.110799	0.0633729	0.127233	-0.0471313	0.18876	-0.012918	0.257405	0.0536383
Stream Naaf	9	NK11	1	88.7841	0.311755	0.013159	0.292664	-0.00055881	0.273901	-0.0190244	0.0726882	-0.0758165	-0.0615585	-0.0659817	-0.354411	-0.0250925	-0.413153	-0.0310467	-0.418289	0.0296599	-0.300247	0.047331	-0.0980561	0.0622115	0.122635	0.0716878	0.126554	-0.0406221	0.181893	-0.0129588	0.263625	0.0470525
Stream Naaf	9	NK12	0	72.636	0.320401	0.00895562	0.302924	-0.00360135	0.270341	-0.0229535	0.0698463	-0.0580303	-0.0585646	-0.0567839	-0.35445	-0.0261449	-0.408833	-0.026774	-0.408328	0.0252845	-0.313354	0.0359323	-0.101391	0.0604851	0.112773	0.0734469	0.116401	-0.0295581	0.175491	-0.0208759	0.276743	0.0406174
Stream Naaf	9	NK13	1	82.6155	0.313968	0.0106107	0.296693	0.00107578	0.272419	-0.0188406	0.0711252	-0.0654435	-0.0612862	-0.0615995	-0.352287	-0.0235907	-0.413805	-0.0256906	-0.414754	0.0286669	-0.311346	0.0407313	-0.0930343	0.0527499	0.119142	0.0636354	0.122912	-0.0347876	0.180006	-0.0142983	0.270247	0.0467807
Stream Naaf	9	NK15	0	88.3578	0.313383	0.0160136	0.298147	0.0054898	0.274352	-0.0155432	0.0761262	-0.07892	-0.0583537	-0.0734926	-0.356009	-0.0236002	-0.416092	-0.0227781	-0.419081	0.0353894	-0.303704	0.0432716	-0.0824712	0.0523395	0.119682	0.0642265	0.119911	-0.0406771	0.178029	-0.0148006	0.256081	0.0530813
Stream Naaf	9	NK17	0	76.7533	0.314474	0.016783	0.300333	0.00663114	0.276473	-0.0146981	0.0726865	-0.0743403	-0.0617417	-0.0689317	-0.349933	-0.0221085	-0.412716	-0.0209801	-0.414739	0.0329398	-0.312478	0.0412955	-0.0880113	0.0506402	0.109961	0.0639363	0.120556	-0.0404882	0.178559	-0.0196761	0.266575	0.0489971
Stream Naaf	9	NK18	1	90.0995	0.315033	0.00678608	0.298397	-0.000120165	0.275613	-0.0239575	0.0714075	-0.0696198	-0.0601485	-0.0688612	-0.356843	-0.0261224	-0.420269	-0.0266228	-0.418736	0.0293858	-0.287454	0.0407487	-0.093742	0.0553881	0.119509	0.072335	0.113498	-0.0332185	0.173516	-0.00574099	0.270219	0.0496196
Stream Naaf	9	NK2	0	107.352	0.316014	0.00770587	0.298911	0.00141229	0.275377	-0.0201814	0.067396	-0.0697501	-0.0767658	-0.0619516	-0.355786	-0.0246049	-0.410272	-0.0254527	-0.416394	0.0232661	-0.293248	0.0437679	-0.104838	0.0537452	0.127736	0.0656907	0.122666	-0.0333088	0.182335	-0.00694389	0.266869	0.0466054
Stream Naaf	9	NK20	1	89.9231	0.317183	0.000165627	0.295738	-0.00836484	0.276437	-0.0224932	0.0648121	-0.0640357	-0.0602946	-0.0666807	-0.36359	-0.0297135	-0.407228	-0.0297314	-0.407993	0.030949	-0.301209	0.0403791	-0.101801	0.057669	0.11259	0.0794111	0.118357	-0.03038	0.181869	-0.00767062	0.27513	0.0504961
Stream Naaf	9	NK21	0	75.2118	0.311854	0.00364771	0.296231	-0.00442897	0.277269	-0.0147981	0.0732955	-0.0546331	-0.0660162	-0.0565136	-0.351851	-0.0255376	-0.416982	-0.0286642	-0.416602	0.0264016	-0.30102	0.0380749	-0.097897	0.057672	0.115458	0.0684178	0.125856	-0.0359446	0.17617	-0.0172865	0.274233	0.0435926
Stream Naaf	9	NK23	0	73.0613	0.320131	0.0102088	0.298582	0.00167799	0.280426	-0.0217712	0.0751325	-0.0702021	-0.0607804	-0.0612178	-0.35357	-0.027249	-0.412826	-0.0303007	-0.423752	0.0248968	-0.291147	0.045997	-0.0953084	0.063435	0.119507	0.076393	0.115998	-0.0381395	0.160922	-0.0139512	0.266684	0.0402228
Stream Naaf	9	NK24	0	113.728	0.307809	0.00848802	0.295655	-0.0010695	0.276464	-0.0184316	0.0788081	-0.0666063	-0.0599831	-0.0589075	-0.361568	-0.0254068	-0.414331	-0.0266491	-0.414869	0.0268944	-0.302652	0.0438621	-0.100108	0.0550874	0.125708	0.0623087	0.127886	-0.037281	0.179074	-0.0056142	0.262107	0.0433254
Stream Naaf	9	NK28	1	81.5361	0.313045	0.0102375	0.295764	0.00138372	0.278761	-0.0157331	0.0654524	-0.0684083	-0.0598384	-0.0633175	-0.360902	-0.0279493	-0.409621	-0.0244183	-0.412565	0.0323551	-0.309451	0.0409948	-0.0916879	0.0534921	0.124079	0.0638541	0.123457	-0.0406054	0.180325	-0.00973875	0.263179	0.0478534
Stream Naaf	9	NK29	0	79.9617	0.311431	0.00572694	0.294909	-0.00653993	0.268971	-0.022331	0.0709373	-0.0592315	-0.0597574	-0.0523217	-0.360912	-0.0240412	-0.410536	-0.030089	-0.414543	0.0217304	-0.309094	0.0382937	-0.0925543	0.062081	0.115109	0.0675165	0.126068	-0.029652	0.185937	-0.0136868	0.274034	0.0425446
Stream Naaf	9	NK30	1	91.7864	0.308375	0.00966313	0.290953	0.00273851	0.27291	-0.0162423	0.0797068	-0.0674455	-0.0593438	-0.0626317	-0.363163	-0.0249437	-0.416016	-0.0225776	-0.417352	0.0301814	-0.301816	0.0395911	-0.0919168	0.0532433	0.125481	0.0633807	0.127135	-0.0384584	0.184908	-0.0156927	0.260138	0.0491938
Stream Naaf	9	NK32	0	87.255	0.31498	0.0184121	0.297037	0.00945816	0.277902	-0.0112695	0.0803406	-0.0766333	-0.0603183	-0.0720485	-0.360953	-0.0202598	-0.41575	-0.0169668	-0.40942	0.0360773	-0.30142	0.039136	-0.101798	0.0422488	0.12225	0.059607	0.12293	-0.0417229	0.170811	-0.0132949	0.26341	0.0472564
Stream Naaf	9	NK33	1	91.9375	0.31671	0.0108481	0.298297	0.00524579	0.279031	-0.0178731	0.0783153	-0.0758047	-0.0572015	-0.0708029	-0.347728	-0.0258488	-0.420556	-0.0233677	-0.421711	0.0365415	-0.29822	0.0425538	-0.0899405	0.0516621	0.114631	0.0662865	0.11781	-0.0397023	0.171166	-0.0127634	0.259397	0.053025
Stream Naaf	9	NK35	0	83.4916	0.318623	0.015804	0.302004	0.0062579	0.285116	-0.0125216	0.0841455	-0.0831908	-0.0667224	-0.0781208	-0.360847	-0.0233487	-0.412098	-0.0224196	-0.414717	0.034682	-0.292962	0.0477027	-0.0915916	0.050854	0.121232	0.0641526	0.112921	-0.0470638	0.157632	-0.00554065	0.257265	0.0527528
Stream Naaf	9	NK36	0	68.1683	0.317404	0.0177815	0.299248	0.00684894	0.281611	-0.0140434	0.0662045	-0.072701	-0.0667355	-0.0609004	-0.344534	-0.024188	-0.416742	-0.0279493	-0.418221	0.0244045	-0.294566	0.047074	-0.104474	0.0644658	0.123939	0.0651284	0.119751	-0.0461931	0.169693	-0.0223697	0.267423	0.0426418
Stream Naaf	9	NK37	0	68.6	0.318273	0.00574296	0.301527	-0.00272137	0.280563	-0.0225614	0.0674329	-0.0681235	-0.0728134	-0.0560031	-0.351158	-0.026689	-0.410248	-0.029189	-0.412049	0.0188364	-0.306099	0.0415786	-0.095414	0.0672369	0.121665	0.0698467	0.115664	-0.0305139	0.172282	-0.00842074	0.270375	0.0409804
Stream Naaf	9	NK38	0	85.8347	0.309842	0.0206829	0.29828	0.00765611	0.275022	-0.0115073	0.0813982	-0.0802792	-0.0663443	-0.0782422	-0.351075	-0.0198004	-0.419108	-0.0152214	-0.418062	0.0320639	-0.291298	0.0453719	-0.102195	0.0431583	0.111073	0.0640645	0.120021	-0.041122	0.186473	-0.0152066	0.265975	0.0483817
Stream Naaf	9	NK39	0	74.4188	0.313213	0.0164324	0.295626	0.00513372	0.276298	-0.0153926	0.0675953	-0.0744132	-0.0650709	-0.0685134	-0.34384	-0.0221414	-0.419667	-0.0129047	-0.416386	0.0283527	-0.299499	0.0386369	-0.109525	0.0475083	0.120169	0.0598524	0.13293	-0.0409197	0.181346	-0.0107008	0.266811	0.0490696
Stream Naaf	9	NK4	1	97.9177	0.31414	0.0107383	0.298139	-0.00122814	0.276359	-0.0203874	0.0813381	-0.0720295	-0.0622543	-0.0659107	-0.350753	-0.0224553	-0.419295	-0.0244711	-0.420508	0.0249935	-0.30063	0.045675	-0.083803	0.0539313	0.108342	0.0707045	0.117239	-0.0375081	0.177822	-0.0115037	0.263864	0.0494512
Stream Naaf	9	NK40	0	89.6436	0.317956	0.00885272	0.299164	0.00117157	0.280457	-0.0178188	0.0791512	-0.0692838	-0.0632485	-0.0581018	-0.334932	-0.0252719	-0.418815	-0.0249599	-0.423882	0.0221264	-0.307176	0.0437383	-0.0990324	0.0632101	0.126238	0.0611334	0.120399	-0.0397566	0.158783	-0.00553854	0.264939	0.0404988
Stream Naaf	9	NK44	0	71.3749	0.312423	-0.00140449	0.293659	-0.0102307	0.273935	-0.0273976	0.0835905	-0.0599084	-0.0628827	-0.0460871	-0.359131	-0.0280368	-0.4102	-0.028242	-0.410308	0.019266	-0.312217	0.0373827	-0.100313	0.0633549	0.115539	0.0751816	0.126729	-0.0302251	0.177117	-0.0050952	0.272058	0.0414421
Stream Naaf	9	NK47	0	67.8183	0.312796	0.0196034	0.295497	0.00816549	0.277033	-0.00951817	0.06224	-0.0708518	-0.0612518	-0.0612263	-0.362083	-0.0214841	-0.406921	-0.0233074	-0.416204	0.020188	-0.308112	0.0452561	-0.0814966	0.0593887	0.124034	0.0657729	0.117986	-0.0452114	0.175107	-0.0295224	0.271375	0.0427469
Stream Naaf	9	NK5	1	103.27	0.320825	0.00681746	0.298441	-0.00701929	0.272091	-0.0242589	0.075887	-0.0645085	-0.0779113	-0.0559371	-0.348275	-0.029344	-0.415964	-0.0316807	-0.417091	0.0246191	-0.29763	0.0409904	-0.0869147	0.0629614	0.106675	0.0843412	0.117253	-0.03287	0.182832	-0.0167256	0.269783	0.0426146
Stream Naaf	9	NK6	1	92.21	0.324704	0.00226942	0.302991	-0.00604592	0.275377	-0.0265803	0.0710437	-0.0659335	-0.0775478	-0.0549961	-0.355571	-0.0295179	-0.410701	-0.031025	-0.413005	0.0213101	-0.28519	0.0434957	-0.107593	0.0632732	0.110767	0.0765657	0.114578	-0.0308992	0.175327	-0.0107461	0.274817	0.04883
Stream Naaf	9	NK7	0	67.0773	0.320872	0.00869688	0.300974	-0.00296133	0.278674	-0.0209441	0.059569	-0.0650057	-0.0611683	-0.0583348	-0.345614	-0.0306715	-0.41851	-0.0294411	-0.41816	0.0220798	-0.287883	0.0444752	-0.111131	0.0676884	0.121286	0.0692646	0.11554	-0.0326095	0.172965	-0.0114958	0.272589	0.0392588
Stream Naaf	10	NH1	1	80.9039	0.324122	-0.00437385	0.304448	-0.0102026	0.275796	-0.0298905	0.0769894	-0.054805	-0.05157	-0.0535295	-0.363741	-0.0275924	-0.410652	-0.0311231	-0.412255	0.0210716	-0.294744	0.0393094	-0.100049	0.0620079	0.0884473	0.0824262	0.117815	-0.0232494	0.169593	-0.00807556	0.2758	0.0380268
Stream Naaf	10	NH10	0	84.2148	0.31732	-0.00825743	0.298583	-0.0133902	0.280264	-0.0255145	0.0724737	-0.0540087	-0.0511565	-0.0483887	-0.362	-0.029934	-0.412938	-0.0329875	-0.413934	0.0170721	-0.297973	0.0390591	-0.0950572	0.0652563	0.099229	0.0849219	0.115444	-0.0183541	0.170957	-0.0080097	0.278789	0.0325354
Stream Naaf	10	NH12	0	72.8304	0.313863	0.0075513	0.297782	-0.00110506	0.279403	-0.010998	0.0757262	-0.069672	-0.0587448	-0.0620558	-0.365746	-0.0234579	-0.413633	-0.0225679	-0.413979	0.0276161	-0.294101	0.039404	-0.0983468	0.0511463	0.112499	0.0656786	0.118988	-0.0333474	0.175501	-0.0106308	0.270787	0.0424385
Stream Naaf	10	NH13	1	84.1632	0.314983	0.00819074	0.296787	-0.00250641	0.279127	-0.0192036	0.0732518	-0.0728718	-0.0444459	-0.0642329	-0.3657	-0.0223686	-0.414147	-0.021656	-0.412613	0.0288802	-0.304612	0.0385268	-0.0882539	0.0538201	0.0990151	0.0675231	0.121037	-0.0323163	0.180518	-0.0098676	0.265053	0.0480822
Stream Naaf	10	NH14	1	103.748	0.316781	0.0226428	0.298105	0.0159611	0.283675	-0.0102326	0.0896723	-0.0868885	-0.0504863	-0.0807974	-0.359765	-0.0175538	-0.419245	-0.0156363	-0.416484	0.0405929	-0.299211	0.0432594	-0.0817107	0.0419253	0.116818	0.0673039	0.113841	-0.0565359	0.16483	-0.0194295	0.24318	0.0553887
Stream Naaf	10	NH15	0	72.2517	0.311906	0.0151047	0.299613	0.00391613	0.272506	-0.0150804	0.0751311	-0.0699902	-0.0511278	-0.074304	-0.359527	-0.0226345	-0.417063	-0.0198119	-0.415162	0.0329909	-0.303165	0.0412376	-0.0893114	0.0501693	0.112432	0.0666607	0.119202	-0.0395587	0.181347	-0.0187151	0.263219	0.0500154
Stream Naaf	10	NH16	0	67.0755	0.314618	0.00957786	0.294655	3.28301e-05	0.281194	-0.0143646	0.0738296	-0.0682398	-0.0644948	-0.0640146	-0.343517	-0.0226831	-0.420676	-0.0278118	-0.422378	0.0228402	-0.29761	0.0447817	-0.0928104	0.0618066	0.113639	0.0674773	0.11831	-0.033784	0.174782	-0.0166732	0.270457	0.0410546
Stream Naaf	10	NH18	0	66.8851	0.314206	0.0137672	0.299508	0.00299724	0.280097	-0.0155701	0.0648474	-0.06686	-0.0717506	-0.0666002	-0.368309	-0.0241184	-0.408756	-0.0246491	-0.407266	0.0272693	-0.290274	0.0413155	-0.101167	0.0547688	0.108134	0.0691187	0.120302	-0.0340458	0.184226	-0.0210906	0.276202	0.0436974
Stream Naaf	10	NH19	0	69.9965	0.316225	0.00384667	0.298665	-0.00569226	0.280415	-0.0237399	0.0710085	-0.0607181	-0.0743293	-0.0574984	-0.362641	-0.0303531	-0.403906	-0.028035	-0.408275	0.0237072	-0.301544	0.0386916	-0.102247	0.0629573	0.11564	0.0798917	0.117517	-0.0300592	0.18072	-0.0153139	0.272752	0.0423153
Stream Naaf	10	NH2	1	92.4714	0.312691	0.00679403	0.293776	-0.00135131	0.279869	-0.0193727	0.0783281	-0.0683339	-0.0639788	-0.0652351	-0.366675	-0.0222018	-0.411656	-0.0213698	-0.410026	0.026397	-0.305007	0.0373001	-0.0872535	0.050263	0.116571	0.0672177	0.115298	-0.0319003	0.177614	-0.00906097	0.270451	0.050854
Stream Naaf	10	NH20	1	76.2517	0.314187	0.00301895	0.294471	-0.00349194	0.276293	-0.0188304	0.073579	-0.0608403	-0.0566245	-0.0604216	-0.362193	-0.022811	-0.415585	-0.0231517	-0.413492	0.0259068	-0.303644	0.0322986	-0.0909826	0.052533	0.115019	0.0724473	0.12093	-0.0274096	0.174686	-0.0114741	0.273359	0.0422259
Stream Naaf	10	NH21	0	64.7827	0.321043	0.0151345	0.303127	0.00411406	0.28416	-0.0147712	0.0563386	-0.0730379	-0.0625586	-0.0690512	-0.363022	-0.0200343	-0.417781	-0.0218048	-0.411518	0.0266881	-0.280131	0.0400722	-0.0937741	0.0487078	0.105157	0.0721066	0.115259	-0.0385042	0.168166	-0.0198267	0.275534	0.0502072
Stream Naaf	10	NH22	1	81.3847	0.318656	0.00530252	0.300368	-0.00202759	0.277516	-0.0200316	0.0590184	-0.0715292	-0.0703136	-0.0657074	-0.354546	-0.0264604	-0.41369	-0.0289418	-0.414888	0.0261177	-0.287827	0.0409647	-0.0934529	0.06086	0.106042	0.0821004	0.114053	-0.0349657	0.181476	-0.0143078	0.277588	0.0486263
Stream Naaf	10	NH23	1	78.2212	0.324216	0.013971	0.307364	0.00260511	0.283162	-0.0144063	0.0652429	-0.0715723	-0.0545301	-0.0681921	-0.363442	-0.0196471	-0.409851	-0.0180273	-0.407192	0.0294961	-0.297484	0.0365457	-0.107099	0.048557	0.116661	0.0617291	0.116951	-0.0395905	0.160196	-0.0122151	0.265804	0.0507466
Stream Naaf	10	NH24	1	82.9425	0.314579	0.00545958	0.298565	-0.00704418	0.274525	-0.0247842	0.0710271	-0.0622681	-0.0600925	-0.0597357	-0.367554	-0.0281163	-0.414294	-0.0280085	-0.40823	0.0259599	-0.294614	0.03528	-0.096954	0.0594419	0.111957	0.0797581	0.116022	-0.024816	0.177721	-0.0104084	0.277344	0.0392817
Stream Naaf	10	NH25	1	83.4885	0.313278	0.0119073	0.296177	0.00456983	0.276232	-0.0159694	0.0797532	-0.078583	-0.0610756	-0.0705298	-0.361427	-0.0223041	-0.413103	-0.0190144	-0.407804	0.0337033	-0.310703	0.0391796	-0.0921813	0.0484651	0.119226	0.0596706	0.121696	-0.039499	0.174816	-0.00328765	0.265115	0.0516917
Stream Naaf	10	NH26	1	83.3285	0.310603	0.0067564	0.294759	-0.00115893	0.270418	-0.0216925	0.0757358	-0.0671511	-0.063847	-0.0580146	-0.371339	-0.0218909	-0.413826	-0.0250707	-0.412355	0.025777	-0.294112	0.0368778	-0.0928176	0.0522096	0.112631	0.0657221	0.126545	-0.0280064	0.184773	-0.0148855	0.272832	0.0505277
Stream Naaf	10	NH27	1	85.3585	0.318987	0.00856119	0.299496	-0.000384698	0.2806	-0.021263	0.0779907	-0.0762164	-0.0560469	-0.0669461	-0.356236	-0.0240881	-0.415151	-0.0220397	-0.416634	0.0277281	-0.300591	0.0394915	-0.0840174	0.0542706	0.104367	0.0746229	0.108724	-0.032818	0.167295	-0.00796906	0.271215	0.0470509
Stream Naaf	10	NH28	0	63.3826	0.318466	0.00436443	0.292674	-0.00923346	0.277662	-0.0248227	0.0737355	-0.0655212	-0.0735456	-0.0533993	-0.351189	-0.0227715	-0.417285	-0.0308922	-0.417777	0.0196946	-0.288406	0.0384241	-0.103141	0.0579775	0.115545	0.0756202	0.117858	-0.0254707	0.175247	-0.00590493	0.280157	0.041935
Stream Naaf	10	NH29	0	71.1855	0.317061	0.00931765	0.297495	0.000795227	0.278353	-0.013631	0.0677648	-0.0726281	-0.0538568	-0.0647247	-0.372506	-0.023462	-0.402194	-0.023215	-0.398577	0.0257036	-0.31542	0.0411548	-0.0972335	0.0603445	0.109738	0.070423	0.121061	-0.0379531	0.175457	-0.018628	0.272858	0.0465031
Stream Naaf	10	NH3	0	83.6627	0.317053	0.00236744	0.299487	-0.00685262	0.27836	-0.02337	0.0681357	-0.0653416	-0.0704698	-0.0602517	-0.362254	-0.0278084	-0.405338	-0.0326371	-0.411959	0.0224424	-0.289193	0.0435703	-0.106476	0.0585154	0.114847	0.0850622	0.108926	-0.0253372	0.173663	-0.0120313	0.28522	0.0416723
Stream Naaf	10	NH30	1	87.2759	0.3171	0.00139082	0.299664	-0.00743244	0.280333	-0.025975	0.0629943	-0.061009	-0.0710311	-0.0558293	-0.355668	-0.0290428	-0.409064	-0.0312424	-0.413187	0.0182596	-0.298717	0.0411452	-0.0958961	0.0663989	0.116705	0.0771346	0.111385	-0.027761	0.178294	-0.00898888	0.277088	0.0429516
Stream Naaf	10	NH31	0	98.5333	0.31243	-0.000961183	0.295427	-0.00912628	0.27176	-0.0260598	0.0755388	-0.0576051	-0.0657169	-0.0507922	-0.357168	-0.0236241	-0.405186	-0.0299791	-0.409864	0.019801	-0.317331	0.0350049	-0.100284	0.0593252	0.115236	0.075865	0.121025	-0.0186222	0.186217	-0.0109801	0.277916	0.0377541
Stream Naaf	10	NH32	0	93.7988	0.319314	0.00988848	0.300445	-0.000972774	0.282989	-0.0171288	0.0739244	-0.0643418	-0.0599713	-0.0554685	-0.365012	-0.0268151	-0.411265	-0.025823	-0.410876	0.0267081	-0.297792	0.0366541	-0.0982346	0.0603282	0.121324	0.0642001	0.109525	-0.0392042	0.166477	-0.0102077	0.269152	0.0421827
Stream Naaf	10	NH33	0	74.9205	0.319211	0.0108066	0.30287	0.000981024	0.280269	-0.0181516	0.0695147	-0.0694263	-0.0688402	-0.0653129	-0.335962	-0.0251458	-0.417074	-0.0203338	-0.415244	0.0314237	-0.308945	0.0391386	-0.101544	0.0464393	0.111886	0.0675275	0.119313	-0.0331709	0.174283	-0.0101268	0.270263	0.0453513
Stream Naaf	10	NH34	0	64.8313	0.313403	0.0186804	0.296733	0.00761222	0.277805	-0.0140271	0.0779482	-0.0760104	-0.0613736	-0.0676996	-0.371234	-0.0206753	-0.409407	-0.0167454	-0.407104	0.0305535	-0.295836	0.0370149	-0.102214	0.0515636	0.109841	0.0641248	0.121362	-0.0417216	0.178328	-0.0200818	0.27175	0.0474117
Stream Naaf	10	NH35	0	67.5767	0.319931	0.00244276	0.299241	-0.00855054	0.278855	-0.0257714	0.068087	-0.0559918	-0.0594392	-0.0522031	-0.363975	-0.0283043	-0.412307	-0.0356475	-0.418587	0.0164823	-0.281425	0.0456217	-0.102798	0.0692859	0.10675	0.0732296	0.114084	-0.02629	0.175754	-0.0108078	0.275828	0.036504
Stream Naaf	10	NH36	1	73.9418	0.318142	-0.0043611	0.300256	-0.0110746	0.275991	-0.0261371	0.0652458	-0.0539732	-0.0525296	-0.0503256	-0.365341	-0.0291135	-0.407506	-0.0303441	-0.408111	0.0209875	-0.302802	0.0360434	-0.102105	0.0598898	0.105483	0.0829825	0.117061	-0.0213804	0.173634	-0.0124905	0.282583	0.0392969
Stream Naaf	10	NH37	1	86.8614	0.313857	0.00866425	0.297722	-0.000803769	0.277196	-0.0211727	0.0825817	-0.0676598	-0.0723789	-0.0637352	-0.364399	-0.0200558	-0.414038	-0.0202819	-0.41025	0.0266126	-0.299779	0.0382636	-0.0906613	0.042551	0.103074	0.0646618	0.127519	-0.0267519	0.178251	-0.00700762	0.271304	0.0467154
Stream Naaf	10	NH39	1	92.4569	0.312224	0.00303922	0.296145	-0.00506073	0.274074	-0.0216869	0.0728163	-0.0607233	-0.0592227	-0.0552262	-0.367138	-0.0271397	-0.402743	-0.0288653	-0.408048	0.0239527	-0.317196	0.0375066	-0.0924513	0.063955	0.120397	0.0715251	0.118874	-0.0292084	0.180511	-0.0170704	0.271757	0.0450022
Stream Naaf	10	NH4	0	88.9242	0.317543	0.00892631	0.299883	0.00270324	0.279356	-0.0152283	0.0699257	-0.0734475	-0.0651661	-0.0701373	-0.361559	-0.0235854	-0.4088	-0.0188377	-0.407212	0.0319695	-0.303291	0.0356755	-0.0986861	0.047604	0.111637	0.0714736	0.115265	-0.0314975	0.177819	-0.0130025	0.273286	0.047384
Stream Naaf	10	NH40	0	71.3531	0.315531	-0.00535981	0.299356	-0.0132314	0.277793	-0.0320033	0.0766951	-0.0546734	-0.0630713	-0.0495661	-0.364405	-0.0285753	-0.410241	-0.0343251	-0.411669	0.0199958	-0.29663	0.0373478	-0.0945226	0.0636135	0.0949487	0.0821777	0.118698	-0.0183658	0.175935	-0.00379149	0.281583	0.0367569
Stream Naaf	10	NH41	0	58.3893	0.311659	0.010914	0.291762	-0.00115471	0.277786	-0.0188438	0.0726057	-0.0675072	-0.0575783	-0.0579097	-0.36464	-0.0197208	-0.41358	-0.0253285	-0.419075	0.0192831	-0.295565	0.0441605	-0.092329	0.0566805	0.108097	0.0662397	0.129524	-0.0357046	0.183821	-0.0140763	0.267512	0.0429676
Stream Naaf	10	NH42	1	71.6334	0.316819	0.0145511	0.298387	0.00521811	0.280553	-0.0147453	0.0776278	-0.0723909	-0.0616323	-0.0612793	-0.360116	-0.0212225	-0.413467	-0.020674	-0.41252	0.0255907	-0.301957	0.040115	-0.093092	0.0554386	0.116106	0.0648565	0.119866	-0.0439429	0.167162	-0.0211345	0.266262	0.0496193
Stream Naaf	10	NH43	1	112.311	0.317031	0.00635289	0.297711	-0.000405525	0.278067	-0.0184709	0.0737071	-0.0699137	-0.0747299	-0.0672748	-0.36323	-0.0247825	-0.409124	-0.0257745	-0.409622	0.026915	-0.300246	0.0416154	-0.0960457	0.0576621	0.127123	0.0699122	0.123026	-0.0401783	0.175962	-0.00654057	0.260371	0.0508832
Stream Naaf	10	NH44	0	63.9567	0.314805	0.0164597	0.299501	0.00386591	0.281676	-0.0114869	0.0703998	-0.0778859	-0.0623114	-0.0679971	-0.351304	-0.0241516	-0.413759	-0.0177087	-0.413321	0.0312492	-0.303823	0.0375084	-0.0941855	0.05225	0.110172	0.0667537	0.113553	-0.0375835	0.172119	-0.0164261	0.276477	0.0451528
Stream Naaf	10	NH45	0	68.5155	0.316604	0.0126088	0.299563	0.00235454	0.27899	-0.0153818	0.0667795	-0.0695196	-0.0603675	-0.0662205	-0.352489	-0.0234647	-0.421625	-0.0213238	-0.422738	0.0279996	-0.284883	0.0422142	-0.0950714	0.0501991	0.109621	0.0548187	0.118995	-0.0325634	0.174039	-0.0115818	0.272583	0.0498605
Stream Naaf	10	NH46	0	63.2538	0.316305	0.0106617	0.295245	0.0032359	0.281081	-0.0106059	0.0685699	-0.068936	-0.0556252	-0.0627571	-0.363746	-0.0205636	-0.415715	-0.0211074	-0.416114	0.0268673	-0.299153	0.0364235	-0.0876692	0.0493933	0.117158	0.0621228	0.11924	-0.0324472	0.171819	-0.0118859	0.268604	0.0395986
Stream Naaf	10	NH47	1	87.3254	0.325166	-0.0100097	0.304024	-0.0174214	0.275405	-0.0347592	0.0749574	-0.0522503	-0.0581284	-0.049333	-0.359615	-0.0309361	-0.409998	-0.034346	-0.413493	0.0189467	-0.291699	0.0370581	-0.101346	0.0678463	0.0941384	0.089076	0.108972	-0.0201931	0.176589	-0.00851459	0.275027	0.0448362
Stream Naaf	10	NH48	?	41.9571	0.316526	0.00696655	0.298414	0.00105136	0.284281	-0.0109136	0.0770575	-0.067898	-0.0474533	-0.065131	-0.366562	-0.0250253	-0.418757	-0.0206903	-0.416431	0.0315169	-0.283825	0.0387431	-0.0969424	0.0536727	0.087895	0.0625892	0.121451	-0.0340238	0.171797	-0.0122369	0.272549	0.0413792
Stream Naaf	10	NH5	1	89.4173	0.321763	-0.00824989	0.300261	-0.0125156	0.275612	-0.0264613	0.0688385	-0.0505771	-0.0524282	-0.0500859	-0.358699	-0.0305942	-0.41157	-0.0331493	-0.41859	0.015637	-0.295176	0.0399137	-0.0961333	0.0663588	0.107999	0.0874582	0.108519	-0.0204815	0.175285	-0.0132173	0.274318	0.0359644
Stream Naaf	10	NH6	1	106.678	0.320209	0.0110353	0.301703	0.00186494	0.279114	-0.0179212	0.0707986	-0.0705444	-0.0722838	-0.0615868	-0.360381	-0.0262843	-0.407357	-0.0261705	-0.412947	0.0228206	-0.296459	0.0431716	-0.0892413	0.0638802	0.107397	0.0759367	0.112531	-0.0391582	0.17448	-0.0247602	0.272436	0.0477163
Stream Naaf	10	NH7	1	105.73	0.32405	0.0107175	0.302783	0.00175812	0.284376	-0.0175049	0.0733933	-0.072526	-0.0639893	-0.0681464	-0.361961	-0.0243065	-0.414184	-0.022595	-0.412473	0.0296286	-0.296755	0.0435495	-0.0862349	0.0544249	0.113982	0.0624397	0.11634	-0.0457641	0.170074	-0.00889975	0.250599	0.0572241
Stream Naaf	10	NH8	1	81.1286	0.316133	0.0075096	0.295695	-0.00255037	0.275615	-0.0229909	0.0744847	-0.0673561	-0.063649	-0.0700509	-0.363438	-0.026367	-0.412406	-0.0228626	-0.412195	0.0311882	-0.28974	0.0364592	-0.10425	0.0522227	0.110877	0.0825214	0.116828	-0.0295174	0.183871	-0.014729	0.272174	0.0465232
Stream Naaf	10	NH9	1	83.8589	0.317284	0.0082354	0.301504	0.00221137	0.2783	-0.0143675	0.0755005	-0.0652769	-0.064666	-0.067891	-0.36728	-0.0230104	-0.411843	-0.0207195	-0.4081	0.0330184	-0.30219	0.0345228	-0.0867823	0.0448205	0.10538	0.071852	0.118891	-0.0323059	0.174401	-0.0157474	0.269601	0.0446581
Invasive Sculpin	3	BM25	1	80.3538	0.310513	0.0210826	0.291659	0.00929568	0.274156	-0.0140463	0.0717595	-0.0771012	-0.0671326	-0.0731043	-0.363852	-0.0215368	-0.401355	-0.0195314	-0.401314	0.0347785	-0.318519	0.0370023	-0.0994105	0.0572887	0.114009	0.0715861	0.129739	-0.0447689	0.18851	-0.0283163	0.271237	0.0473713
Invasive Sculpin	3	BM29	0	81.9907	0.301714	0.0110096	0.288517	0.00113708	0.274622	-0.0181487	0.077539	-0.0764995	-0.0778989	-0.0759513	-0.351028	-0.0234009	-0.408435	-0.0223807	-0.410425	0.031786	-0.306373	0.0387378	-0.111113	0.0615571	0.119945	0.0752608	0.136655	-0.0388633	0.195073	-0.0106403	0.271208	0.0463964
Invasive Sculpin	3	BM31	1	86.9329	0.315753	0.0112753	0.296947	-0.00037812	0.274721	-0.0209444	0.0741649	-0.0837758	-0.0670951	-0.0736449	-0.360904	-0.022911	-0.40049	-0.026909	-0.405343	0.0291323	-0.315674	0.0405853	-0.0862545	0.0709461	0.108972	0.086913	0.121054	-0.0522223	0.175235	-0.0115548	0.268913	0.0534882
Invasive Sculpin	3	BM5	0	87.4142	0.313722	0.00129097	0.299387	-0.00490842	0.278608	-0.0228914	0.0680701	-0.0683697	-0.0595441	-0.0699673	-0.347007	-0.0266662	-0.407835	-0.0302838	-0.407506	0.0277518	-0.319754	0.0369501	-0.095446	0.0741055	0.116834	0.0915858	0.120525	-0.0417731	0.169061	-0.0133508	0.270884	0.0465266
Invasive Sculpin	3	BM8	0	72.9478	0.312012	0.0179325	0.301128	0.00458648	0.277769	-0.0140706	0.0722908	-0.0761602	-0.0718921	-0.0699898	-0.355183	-0.0225734	-0.402983	-0.0181824	-0.398654	0.0307741	-0.319087	0.0396917	-0.108932	0.0579493	0.110788	0.0709205	0.127728	-0.0499783	0.1887	-0.0188586	0.266314	0.0479585
Invasive Sculpin	3	BM9	0	83.2429	0.321753	0.00733402	0.30763	-0.00194025	0.287476	-0.0173645	0.0636172	-0.0692866	-0.0998867	-0.0637696	-0.360113	-0.0297517	-0.381451	-0.0279287	-0.385059	0.0299037	-0.326221	0.0345366	-0.112375	0.0721482	0.122039	0.082549	0.117202	-0.0464308	0.174827	-0.0215053	0.270563	0.051506
Invasive Sculpin	3	BME07	1	86.5553	0.324218	0.0128033	0.304028	0.00193929	0.283242	-0.0233042	0.0676526	-0.0861921	-0.0740923	-0.0801858	-0.353564	-0.0311227	-0.389436	-0.0321988	-0.397738	0.0393604	-0.323042	0.0457044	-0.0931758	0.0772198	0.103207	0.0964466	0.118939	-0.051827	0.167489	-0.0288282	0.262273	0.060185
Invasive Sculpin	3	BME10	0	84.865	0.318934	0.00577147	0.301345	-0.00101792	0.282955	-0.0162005	0.0701799	-0.074706	-0.0661415	-0.0640268	-0.359102	-0.0275665	-0.398856	-0.0276775	-0.401636	0.031877	-0.320251	0.0394772	-0.100321	0.0678501	0.117081	0.0752247	0.124792	-0.0459141	0.167845	-0.0153663	0.263176	0.0522752
Invasive Sculpin	3	BME11	0	101.241	0.309576	-0.000535837	0.29118	-0.00624234	0.273022	-0.022529	0.079161	-0.0709953	-0.0621859	-0.0618244	-0.354955	-0.0269486	-0.407034	-0.0254734	-0.404717	0.0283886	-0.321938	0.0346609	-0.110106	0.0685351	0.12879	0.0756721	0.130447	-0.0372032	0.190549	-0.00321272	0.25821	0.0477082
Invasive Sculpin	3	BME15	0	81.4869	0.31328	0.00235461	0.295838	-0.00215931	0.274116	-0.0176331	0.0735166	-0.0673585	-0.0794791	-0.0609756	-0.35613	-0.0293957	-0.403129	-0.0265067	-0.406848	0.0269926	-0.310783	0.0354336	-0.104595	0.0699108	0.12475	0.0783607	0.123567	-0.042911	0.187756	-0.0106996	0.26814	0.0445872
Invasive Sculpin	3	BME18	0	74.032	0.319825	0.00857738	0.301992	0.000278104	0.273449	-0.0234576	0.070199	-0.075529	-0.0640736	-0.073012	-0.358716	-0.0251726	-0.399118	-0.0251303	-0.39787	0.0319057	-0.318246	0.0401403	-0.113836	0.0660685	0.119082	0.0812723	0.127265	-0.0482584	0.179589	-0.0102883	0.260457	0.0526057
Invasive Sculpin	3	BME22	0	85.3218	0.315464	0.0108185	0.299141	0.00112488	0.276859	-0.0190531	0.0742128	-0.0672648	-0.0707441	-0.0613645	-0.352995	-0.0235232	-0.399518	-0.0246174	-0.40285	0.0290938	-0.323366	0.0361354	-0.111914	0.0617971	0.119424	0.0775823	0.131597	-0.0441924	0.178571	-0.0182616	0.266119	0.0417248
Invasive Sculpin	3	BME32	1	62.639	0.314011	0.00994777	0.295678	-4.11844e-06	0.278782	-0.0170151	0.0712862	-0.0714066	-0.0700254	-0.0619974	-0.361178	-0.0276671	-0.399318	-0.0292096	-0.400933	0.0301224	-0.320433	0.0388728	-0.100136	0.0678775	0.118816	0.0770985	0.120637	-0.042983	0.181291	-0.0145209	0.271522	0.0408849
Invasive Sculpin	4	SAl26	1	67.9445	0.321605	0.00907401	0.302231	-0.00366297	0.280372	-0.020482	0.0872223	-0.0655798	-0.0644058	-0.0559047	-0.358991	-0.0216052	-0.407937	-0.0249472	-0.409955	0.024053	-0.310957	0.036089	-0.0944216	0.0609246	0.109471	0.0706471	0.116755	-0.0418119	0.164501	-0.00933451	0.264511	0.0425405
Invasive Sculpin	4	SAl28	0	58.6303	0.32045	0.00994397	0.30382	0.00093672	0.284154	-0.0140991	0.0726639	-0.0738507	-0.069168	-0.0568291	-0.354341	-0.0227816	-0.399627	-0.0241574	-0.407013	0.0302022	-0.314919	0.0374775	-0.100518	0.0609953	0.0912037	0.0709955	0.125572	-0.0468378	0.179994	-0.0183201	0.267729	0.0463247
Invasive Sculpin	5	WahS2	1	126.836	0.307841	0.0061082	0.293212	0.00311363	0.27517	-0.0134842	0.0840043	-0.0827954	-0.0753808	-0.082501	-0.357352	-0.025403	-0.406045	-0.0248033	-0.408524	0.039923	-0.306474	0.0432348	-0.094983	0.0559438	0.114385	0.0805131	0.125963	-0.0534778	0.176618	-0.00459798	0.271566	0.0582261
Invasive Sculpin	6	PleiM1	0	75.3805	0.307685	0.0121981	0.292447	0.000969026	0.275428	-0.013919	0.0758038	-0.078968	-0.0844293	-0.0775682	-0.361901	-0.0183991	-0.399429	-0.0214977	-0.406257	0.0310581	-0.306304	0.0370874	-0.10766	0.0513889	0.124264	0.0779152	0.130826	-0.0376824	0.185765	-0.00884539	0.273759	0.046263
Invasive Sculpin	6	PleiM2	1	97.8988	0.305829	0.0102746	0.28897	0.00198176	0.27413	-0.0109977	0.0666785	-0.0882749	-0.0676755	-0.0877908	-0.34559	-0.0271807	-0.397878	-0.0276603	-0.399032	0.0412664	-0.328493	0.0454231	-0.105323	0.0699691	0.111689	0.0907496	0.127064	-0.04985	0.194696	-0.0262556	0.274935	0.0583454
Invasive Sculpin	6	PleiM3	0	103.749	0.311159	0.00593608	0.296329	-0.000832391	0.2748	-0.0161961	0.0724657	-0.0799315	-0.0752387	-0.0720587	-0.363163	-0.0226204	-0.399912	-0.0194782	-0.400692	0.0310706	-0.311745	0.0356637	-0.11758	0.0532022	0.140667	0.0736814	0.132791	-0.0422029	0.177887	0.0020258	0.262234	0.0517403
Invasive Sculpin	6	PleiM4	0	110.467	0.310049	-0.00116673	0.292272	-0.00551526	0.273653	-0.0181667	0.0699657	-0.0690893	-0.0823337	-0.0709792	-0.348332	-0.0249888	-0.399489	-0.0276297	-0.396194	0.0324319	-0.324885	0.0352659	-0.12816	0.0561375	0.146508	0.0735781	0.128486	-0.0269313	0.186156	0.00133231	0.272304	0.0457213
Invasive Sculpin	6	PleiM5	1	124.115	0.313823	0.0104845	0.297796	0.00800766	0.280726	-0.0112694	0.0476355	-0.106416	-0.0794157	-0.0995176	-0.353462	-0.0234706	-0.39614	-0.0237962	-0.394499	0.0425698	-0.316648	0.0501357	-0.094704	0.0616495	0.112386	0.0735897	0.136215	-0.0538817	0.181159	-0.00111759	0.265128	0.0730322
Invasive Sculpin	7	SM11	0	74.5331	0.320763	0.0100988	0.30256	0.00128013	0.280931	-0.0196614	0.0694484	-0.0746482	-0.0916745	-0.0688121	-0.352802	-0.027724	-0.410149	-0.0237315	-0.40881	0.0334931	-0.303953	0.037017	-0.0760988	0.05421	0.115694	0.0750514	0.118874	-0.0510907	0.171051	-0.000818713	0.264166	0.0553362
Invasive Sculpin	7	SM12	0	79.2745	0.319629	0.0235904	0.298815	0.00907858	0.276923	-0.0104859	0.066407	-0.0867261	-0.0745909	-0.0702863	-0.363412	-0.0213429	-0.401241	-0.0151279	-0.400426	0.0337998	-0.312892	0.0405881	-0.0900624	0.0508007	0.105086	0.0638177	0.128201	-0.0607665	0.178031	-0.0151592	0.269532	0.0582194
Invasive Sculpin	7	SM13	1	68.6066	0.31556	0.0113193	0.29851	0.00187708	0.280436	-0.0177863	0.0647404	-0.0748542	-0.0461792	-0.0649865	-0.359046	-0.0243676	-0.402711	-0.023299	-0.399168	0.0306483	-0.328231	0.0379984	-0.0908702	0.0639909	0.0959967	0.0805864	0.121758	-0.0477344	0.171518	-0.0209203	0.277685	0.0475278
Invasive Sculpin	7	SM14	1	61.8918	0.322493	0.0128948	0.300203	0.00266572	0.27659	-0.0188715	0.0671998	-0.0821647	-0.0635463	-0.0709844	-0.370761	-0.0240128	-0.401425	-0.0215691	-0.404382	0.0315073	-0.314366	0.0386219	-0.0748189	0.055971	0.116439	0.0720956	0.1162	-0.0454879	0.1652	-0.00881102	0.264973	0.0581451
Invasive Sculpin	7	SM16	1	65.5367	0.322648	0.0204748	0.304736	0.00940402	0.282666	-0.0169351	0.0645043	-0.0831532	-0.0676302	-0.0743967	-0.35711	-0.0196218	-0.408783	-0.014876	-0.40835	0.0275891	-0.308577	0.0392335	-0.0800482	0.0556811	0.110755	0.0651007	0.118318	-0.0529713	0.165761	-0.0108222	0.261111	0.0552931
Invasive Sculpin	7	SM2	0	72.7907	0.315052	0.00791329	0.298046	-0.00308189	0.281156	-0.0175482	0.0733985	-0.0743212	-0.0660673	-0.0604628	-0.362626	-0.0252284	-0.400731	-0.0288224	-0.407221	0.0265606	-0.324263	0.0397665	-0.0715295	0.0679303	0.110049	0.0763337	0.115278	-0.0451171	0.173357	-0.01537	0.266101	0.0514478
Invasive Sculpin	7	SM22	1	60.299	0.320502	0.0234744	0.302794	0.00737416	0.280972	-0.0116852	0.0603574	-0.0954863	-0.0727677	-0.0692915	-0.359985	-0.0204615	-0.402271	-0.0177494	-0.405377	0.0299539	-0.318598	0.0414839	-0.0687948	0.0560103	0.112137	0.0694889	0.125118	-0.0580213	0.168511	-0.01288	0.257402	0.0577896
Invasive Sculpin	7	SM24	0	54.8822	0.320071	0.0105492	0.295983	-3.63878e-05	0.276932	-0.018054	0.0737228	-0.0801879	-0.083004	-0.0626431	-0.361097	-0.0255969	-0.399788	-0.0231112	-0.401313	0.0323215	-0.325723	0.0318773	-0.0789621	0.0594096	0.122527	0.0690156	0.123954	-0.0403973	0.168206	-0.00402187	0.268492	0.0508753
Invasive Sculpin	7	SM26	0	59.3774	0.326548	0.0137958	0.302558	0.00556633	0.282	-0.0154047	0.0719392	-0.0920757	-0.0723165	-0.0698331	-0.360892	-0.0239181	-0.405408	-0.0215985	-0.402039	0.0315601	-0.305064	0.0416005	-0.0938909	0.061014	0.11617	0.0732147	0.123128	-0.0511186	0.157158	-0.0109241	0.260108	0.0581214
Invasive Sculpin	7	SM28	0	55.5603	0.31754	0.0163726	0.29557	0.00436915	0.284644	-0.0145105	0.0767765	-0.0822664	-0.0720086	-0.0780737	-0.348782	-0.0153252	-0.410764	-0.0177451	-0.412321	0.030652	-0.303931	0.0420804	-0.0921341	0.0479504	0.09568	0.0735146	0.123065	-0.047502	0.177188	-0.0167866	0.269478	0.0572705
Invasive Sculpin	7	SM3	1	75.24	0.314554	0.00706368	0.295992	-0.00309853	0.26885	-0.0205559	0.0554781	-0.0742256	-0.0591659	-0.0631814	-0.36733	-0.0244765	-0.398807	-0.0264013	-0.403025	0.024119	-0.320384	0.0381995	-0.0871694	0.0626157	0.111333	0.0826525	0.122061	-0.0374305	0.190317	-0.00956033	0.277297	0.0442796
Invasive Sculpin	7	SM31	0	66.8855	0.31237	0.00340044	0.295891	-0.00305065	0.274359	-0.0146143	0.0777223	-0.0666083	-0.0684692	-0.0547715	-0.368521	-0.0235197	-0.401578	-0.0199044	-0.404369	0.0220094	-0.32818	0.0300862	-0.0780659	0.063339	0.118843	0.0695924	0.128394	-0.0408946	0.177765	-0.0101062	0.263839	0.0450422
Invasive Sculpin	7	SM33	0	54.0852	0.325402	0.0163829	0.305436	0.00615402	0.288986	-0.0133398	0.0627907	-0.0806492	-0.0917918	-0.0587675	-0.358172	-0.0257933	-0.397376	-0.0258345	-0.401191	0.0288961	-0.318537	0.0401303	-0.0717558	0.0643751	0.10541	0.0653754	0.119688	-0.0532222	0.168308	-0.0151574	0.262803	0.05145
Invasive Sculpin	7	SM35	0	56.8522	0.317221	0.019343	0.297458	0.00694158	0.275592	-0.0146497	0.0746946	-0.0895603	-0.0535746	-0.0795457	-0.359374	-0.0148765	-0.406375	-0.00895508	-0.402989	0.0333068	-0.327035	0.0376835	-0.0846699	0.0402406	0.10466	0.0646071	0.127473	-0.0469973	0.172545	-0.00218714	0.264373	0.0546492
Invasive Sculpin	7	SM38	1	66.3668	0.315807	0.018963	0.301184	0.00650855	0.284323	-0.0112167	0.0747781	-0.08709	-0.0655597	-0.0791233	-0.360435	-0.0204504	-0.406841	-0.0169163	-0.404823	0.0332446	-0.30897	0.0391949	-0.089544	0.0592311	0.10983	0.0716077	0.12136	-0.0521242	0.165386	-0.017317	0.263504	0.0554881
Invasive Sculpin	7	SM42	1	61.2919	0.317824	0.00895791	0.300294	0.000853445	0.284877	-0.0182283	0.0592358	-0.0734128	-0.0748646	-0.0628056	-0.36344	-0.0276499	-0.398303	-0.0257811	-0.40168	0.0254109	-0.309529	0.039828	-0.0889791	0.0668847	0.0934693	0.0817007	0.120963	-0.040159	0.180836	-0.0209235	0.279295	0.0453246
Invasive Sculpin	7	SM5	1	61.9088	0.326929	0.0129944	0.310526	0.00200991	0.290047	-0.0240402	0.0670635	-0.0902046	-0.0835245	-0.0823025	-0.357409	-0.0253769	-0.397113	-0.0213523	-0.393126	0.0361469	-0.305529	0.0404343	-0.104348	0.0586444	0.110524	0.0755141	0.10668	-0.0517955	0.161312	0.0071772	0.267968	0.0621507
Invasive Sculpin	7	SM7	1	65.6697	0.314361	0.0232453	0.299481	0.00946204	0.278765	-0.0179749	0.0702215	-0.0903217	-0.0596583	-0.0755977	-0.354479	-0.0195124	-0.410276	-0.0188044	-0.411054	0.0354644	-0.302603	0.04305	-0.0887157	0.0581779	0.0890789	0.0667574	0.127051	-0.0578438	0.176236	-0.0179367	0.27159	0.0618344
Invasive Sculpin	7	SM9	0	60.5908	0.319452	0.017921	0.303414	0.0043712	0.286044	-0.0206947	0.0698683	-0.093723	-0.0797539	-0.0796864	-0.358526	-0.0199039	-0.409332	-0.0212635	-0.409053	0.0295862	-0.289764	0.0458992	-0.0866283	0.0546156	0.106367	0.0745412	0.114705	-0.0531613	0.167385	0.000730809	0.265823	0.0607677
BI-hybrid	2	BB47	0	58.0498	0.309956	0.0054741	0.295518	-0.00354614	0.272454	-0.0200219	0.0717919	-0.0659752	-0.0626481	-0.0596343	-0.362574	-0.0256105	-0.404928	-0.0249127	-0.410121	0.0202558	-0.309672	0.0366643	-0.100016	0.0696388	0.114491	0.0764195	0.128138	-0.0328397	0.180368	-0.0143789	0.277241	0.0384668
BI-hybrid	3	BM13	1	90.207	0.321562	-0.000625445	0.300951	-0.00419908	0.279274	-0.0304368	0.0675847	-0.0682606	-0.0653712	-0.0674128	-0.348787	-0.0248703	-0.403121	-0.0343773	-0.412697	0.0218404	-0.30329	0.0465374	-0.108944	0.0686501	0.105241	0.0895949	0.115249	-0.0307128	0.18138	-0.00852365	0.270969	0.0427959
BI-hybrid	3	BM15	0	87.0689	0.311364	-0.00811801	0.294232	-0.0162358	0.271561	-0.0341154	0.0757243	-0.0571626	-0.0638823	-0.0567017	-0.351447	-0.0290263	-0.405188	-0.0361076	-0.412246	0.016671	-0.309785	0.0393762	-0.106578	0.0760806	0.108548	0.0976707	0.123015	-0.0223189	0.187082	-0.0043968	0.277599	0.0343848
BI-hybrid	3	BM17	0	100.004	0.305893	0.0232984	0.292127	0.00916853	0.272782	-0.0128156	0.0627513	-0.0845158	-0.0700092	-0.0852002	-0.357767	-0.0224072	-0.401078	-0.0183655	-0.395934	0.0385261	-0.32836	0.0406116	-0.0981111	0.0556747	0.118521	0.0726844	0.132053	-0.0442943	0.202051	-0.0201129	0.26508	0.0477477
BI-hybrid	3	BM21	1	69.605	0.316001	0.00438989	0.297981	-0.00335512	0.276597	-0.022116	0.077509	-0.0733275	-0.0575817	-0.062188	-0.357293	-0.0248713	-0.404473	-0.0321432	-0.413175	0.0235018	-0.314176	0.0466648	-0.0961113	0.0679967	0.121172	0.0723059	0.117849	-0.0358675	0.169329	-0.00662569	0.266373	0.0456352
BI-hybrid	3	BM23	1	68.5765	0.324862	0.0140346	0.305876	0.0025894	0.279023	-0.0194226	0.0579803	-0.0853696	-0.0828927	-0.0803389	-0.35323	-0.0258659	-0.397998	-0.0256736	-0.401058	0.0287831	-0.306515	0.0437117	-0.0946059	0.0679133	0.108005	0.0839213	0.112922	-0.041248	0.168288	-0.0182264	0.279343	0.0551915
BI-hybrid	3	BM24	1	60.9521	0.311181	-0.00125009	0.29235	-0.00948069	0.268479	-0.0249883	0.058712	-0.0575062	-0.0568998	-0.048871	-0.364548	-0.0285705	-0.404447	-0.0327149	-0.405408	0.0212618	-0.320283	0.0326903	-0.0888315	0.0722503	0.112712	0.0834137	0.127617	-0.0319562	0.191483	-0.0136833	0.277884	0.0394051
BI-hybrid	3	BM26	1	76.4291	0.317459	0.0132378	0.299611	0.00351748	0.27918	-0.0131548	0.0814907	-0.0768589	-0.063887	-0.0692813	-0.365913	-0.0219898	-0.402036	-0.0170135	-0.398729	0.0344958	-0.32316	0.0349112	-0.0903115	0.0512798	0.0994624	0.0752063	0.128946	-0.042799	0.171859	-0.0181274	0.266028	0.0465762
BI-hybrid	3	BM27	0	86.2647	0.314433	0.0101701	0.295016	0.00283416	0.275983	-0.0201705	0.0734678	-0.0731573	-0.0608398	-0.0705757	-0.346158	-0.0236876	-0.414804	-0.0214535	-0.411206	0.0315486	-0.322139	0.0356953	-0.0864894	0.0561795	0.122791	0.0730767	0.12257	-0.0376557	0.170862	-0.00903321	0.266513	0.0462292
BI-hybrid	3	BM33	0	72.6638	0.316612	0.0224033	0.299316	0.00836228	0.283264	-0.0172671	0.0657456	-0.088413	-0.070061	-0.0719923	-0.354547	-0.023007	-0.409052	-0.0233984	-0.411787	0.0345685	-0.309786	0.0422594	-0.0779434	0.0566813	0.115647	0.0685091	0.122286	-0.0485761	0.168398	-0.00997384	0.261907	0.049844
BI-hybrid	3	BM37	1	70.6397	0.313779	0.00753721	0.293945	-0.00316977	0.273309	-0.02113	0.0661296	-0.0770225	-0.0639668	-0.0709873	-0.363343	-0.0238331	-0.401741	-0.0247512	-0.400057	0.0318128	-0.320998	0.0361769	-0.0914056	0.0560597	0.112635	0.0817412	0.119181	-0.0368471	0.183543	-0.00565953	0.27899	0.0500728
BI-hybrid	3	BM46	0	60.6532	0.314463	0.00248828	0.29617	-0.00566301	0.272507	-0.0212928	0.0627773	-0.058128	-0.0668266	-0.0576767	-0.354811	-0.0294766	-0.412322	-0.031031	-0.411992	0.0179388	-0.302325	0.0409257	-0.0936572	0.0705068	0.115758	0.085729	0.120378	-0.0306529	0.180461	-0.0232054	0.279419	0.0395379
BI-hybrid	3	BM50	1	68.1799	0.312733	0.010958	0.291343	-0.00309531	0.273856	-0.0193513	0.0773353	-0.0750873	-0.059061	-0.0677758	-0.374876	-0.0276842	-0.394801	-0.0279187	-0.39532	0.0293751	-0.333989	0.0426579	-0.084161	0.0687043	0.119395	0.0800943	0.127184	-0.0414698	0.176437	-0.016621	0.263923	0.0472137
BI-hybrid	3	BM51	1	62.5064	0.318828	0.00355215	0.299221	-0.0069732	0.278572	-0.022943	0.0696397	-0.0669782	-0.0710124	-0.0560161	-0.350009	-0.02723	-0.402132	-0.0341931	-0.41193	0.0204644	-0.304259	0.0453548	-0.109339	0.0751389	0.104085	0.0871097	0.124811	-0.0423395	0.182667	-0.0175502	0.270856	0.0426033
BI-hybrid	3	BM52	0	62.5595	0.314119	0.0120156	0.298326	0.00187953	0.282763	-0.0136548	0.0800425	-0.0790658	-0.0607134	-0.0755918	-0.356324	-0.0232757	-0.403673	-0.0225867	-0.400515	0.0302757	-0.310611	0.0462697	-0.122018	0.0624074	0.109991	0.0749848	0.127076	-0.0405602	0.172157	-0.0197137	0.269382	0.0466158
BI-hybrid	3	BM53	1	66.4403	0.319866	0.0119007	0.300178	-0.00158556	0.28444	-0.0187035	0.0739999	-0.0718512	-0.0745939	-0.060371	-0.357201	-0.0228731	-0.401271	-0.0285222	-0.401079	0.0271859	-0.315521	0.0396417	-0.0987517	0.0626733	0.105699	0.077592	0.116955	-0.0396648	0.174447	-0.0220585	0.272834	0.0466362
BI-hybrid	3	BM54	1	53.538	0.321056	0.0107288	0.302652	-0.00130428	0.284329	-0.0149181	0.0671953	-0.076716	-0.065051	-0.0628642	-0.353738	-0.0268869	-0.40424	-0.0310496	-0.404225	0.0307587	-0.309706	0.0419228	-0.103362	0.0667194	0.117854	0.0795965	0.109922	-0.0444236	0.165697	-0.0193891	0.271618	0.0478254
BI-hybrid	3	BM58	0	61.1458	0.31552	-0.00505486	0.296215	-0.00844599	0.275969	-0.0257335	0.0816309	-0.0624595	-0.0613998	-0.0559445	-0.372838	-0.0298606	-0.400631	-0.0279769	-0.395478	0.0276529	-0.320766	0.0328175	-0.0943907	0.0650224	0.0963684	0.0836077	0.119264	-0.0252027	0.18674	-0.0105634	0.273797	0.0421415
BI-hybrid	3	BM60	0	61.5134	0.318693	0.0210332	0.296183	0.00733496	0.274082	-0.0132005	0.0800345	-0.0728456	-0.0685498	-0.0666421	-0.346762	-0.0270261	-0.418033	-0.0285467	-0.421797	0.0343558	-0.29487	0.046069	-0.094183	0.0635688	0.113832	0.0732731	0.126586	-0.0481022	0.180383	-0.0297868	0.2544	0.0405153
BI-hybrid	3	BM61	0	57.8976	0.32512	0.00684556	0.303238	0.00400205	0.273945	-0.0213668	0.0747251	-0.0809275	-0.0683841	-0.0737281	-0.3493	-0.0266412	-0.414033	-0.0262902	-0.416244	0.0323989	-0.296303	0.042865	-0.085629	0.0604941	0.101331	0.0810475	0.116192	-0.0386173	0.165994	-0.0119617	0.269349	0.0518797
BI-hybrid	3	BM62	0	64.7239	0.311058	-0.0119707	0.294145	-0.0170477	0.270668	-0.0324664	0.0745283	-0.0453986	-0.0540113	-0.0458125	-0.351221	-0.0294857	-0.413575	-0.03425	-0.415814	0.0176994	-0.306642	0.0338267	-0.110377	0.0649351	0.118301	0.0893286	0.129235	-0.019808	0.176107	-0.000655304	0.277597	0.0311051
BI-hybrid	3	BM63	1	67.9109	0.312966	0.00493608	0.294014	-0.0010551	0.275587	-0.0185576	0.0701334	-0.066379	-0.0700398	-0.0561102	-0.361143	-0.0245278	-0.408409	-0.0279653	-0.411905	0.0205797	-0.301271	0.0397243	-0.1	0.0668478	0.117494	0.0754859	0.124024	-0.0395689	0.192158	-0.0159542	0.266392	0.0425444
BI-hybrid	3	BM67	0	58.7476	0.3133	0.0183569	0.299033	0.00795304	0.273447	-0.0156913	0.080845	-0.0816302	-0.0696825	-0.0787537	-0.364541	-0.0193478	-0.412409	-0.0130392	-0.40471	0.0377492	-0.301966	0.0368424	-0.0951168	0.0393957	0.102579	0.0663683	0.127874	-0.0445496	0.184943	-0.00293433	0.266403	0.0492805
BI-hybrid	3	BM70	0	63.0477	0.319189	0.00623319	0.297777	-0.00470653	0.28048	-0.0250197	0.073842	-0.0671428	-0.0511925	-0.064198	-0.348597	-0.0251155	-0.413101	-0.0270209	-0.414913	0.0267306	-0.306136	0.0384304	-0.0966814	0.065792	0.0913379	0.084902	0.117893	-0.0318109	0.178259	-0.0178439	0.271842	0.04077
BI-hybrid	3	BM72	0	56.535	0.325568	0.00725923	0.302097	-0.00570609	0.277375	-0.0247236	0.0707341	-0.0707131	-0.0750329	-0.0646963	-0.354072	-0.0281465	-0.409732	-0.024431	-0.408766	0.0251155	-0.301179	0.0355336	-0.0922412	0.0621147	0.103463	0.0821516	0.117	-0.0283079	0.16706	-0.00524964	0.277726	0.0397997
BI-hybrid	3	BM74	0	63.1588	0.317055	0.017708	0.298492	0.0105613	0.272363	-0.0155084	0.0854645	-0.0896831	-0.0647074	-0.0786388	-0.356573	-0.0202055	-0.414089	-0.0216142	-0.41677	0.0331947	-0.303303	0.0453427	-0.0733667	0.0563281	0.10026	0.0712879	0.120499	-0.0446576	0.171944	-0.0139527	0.262732	0.0498376
BI-hybrid	3	BM78	0	58.7275	0.311933	0.0156271	0.29737	0.00912857	0.274511	-0.0125131	0.0669788	-0.0858541	-0.0729054	-0.0705985	-0.351833	-0.0237548	-0.414029	-0.0247136	-0.414582	0.0271264	-0.296804	0.0465656	-0.0930413	0.0649335	0.112665	0.0715236	0.127608	-0.0449492	0.184321	-0.0175339	0.267809	0.0450126
BI-hybrid	3	BM82	0	56.8808	0.320916	0.00940239	0.29843	-0.00220353	0.274598	-0.0184529	0.0776017	-0.0660831	-0.0648849	-0.0610522	-0.349305	-0.0264891	-0.418104	-0.0277011	-0.421824	0.0272291	-0.29681	0.0383314	-0.0881465	0.0619472	0.107256	0.0727949	0.117445	-0.0293061	0.173476	-0.0148333	0.269351	0.0364164
BI-hybrid	3	BM85	0	55.4592	0.322031	0.0170113	0.30144	0.00599317	0.279243	-0.014511	0.0734438	-0.083569	-0.0609701	-0.0721469	-0.351867	-0.0207748	-0.411983	-0.0253632	-0.414998	0.0315854	-0.308993	0.0439627	-0.081198	0.0560226	0.111791	0.0650099	0.113097	-0.0409667	0.16222	-0.00629756	0.266742	0.0440441
BI-hybrid	3	BM86	0	52.0761	0.320045	0.0101523	0.29696	-0.000693908	0.277336	-0.0147724	0.0629359	-0.0656997	-0.0712972	-0.0602556	-0.348878	-0.0278981	-0.410859	-0.0283509	-0.414314	0.0234733	-0.304316	0.0406551	-0.0975941	0.0712118	0.115241	0.0701425	0.12394	-0.0367956	0.181941	-0.0180482	0.26886	0.0368794
BI-hybrid	3	BM87	0	55.6254	0.320259	0.00876601	0.298599	-0.00276673	0.281801	-0.0204479	0.0666888	-0.0714389	-0.0715479	-0.062435	-0.353125	-0.0288752	-0.404923	-0.0270659	-0.404842	0.0309614	-0.320252	0.0346971	-0.0858113	0.0657961	0.108404	0.0754772	0.123833	-0.0370415	0.165425	-0.00774727	0.275493	0.0421205
BI-hybrid	3	BM88	0	50.2657	0.306912	0.0041334	0.291792	-0.00537437	0.275223	-0.0201729	0.0729831	-0.0711144	-0.0613392	-0.0610355	-0.35672	-0.0284309	-0.403396	-0.032703	-0.408515	0.0295632	-0.318815	0.0413837	-0.0997627	0.0706529	0.10464	0.0817531	0.133556	-0.0348155	0.191229	-0.00909819	0.272212	0.0352584
BI-hybrid	3	BM93	0	58.6737	0.31202	0.000239834	0.292939	-0.00918305	0.2755	-0.0245101	0.0712764	-0.0611044	-0.0627212	-0.0542202	-0.359338	-0.0263358	-0.405437	-0.0260612	-0.408134	0.0199602	-0.32223	0.0326272	-0.0867266	0.0670703	0.100448	0.0734793	0.123789	-0.0225522	0.191629	-0.0014392	0.276986	0.0320293
BI-hybrid	3	BM95	0	54.5548	0.322081	0.00971361	0.30324	-0.000531891	0.278393	-0.0221807	0.0706442	-0.0741167	-0.0639406	-0.067552	-0.346991	-0.02291	-0.409243	-0.0266519	-0.41271	0.0276121	-0.310682	0.0375215	-0.0940661	0.0641706	0.108557	0.0791415	0.118906	-0.035667	0.164412	-0.0101083	0.2714	0.0415591
BI-hybrid	3	BME04	0	80.662	0.320059	0.0193404	0.30025	0.0084823	0.283658	-0.0155588	0.0704929	-0.0746867	-0.0753425	-0.0617911	-0.346102	-0.024051	-0.409723	-0.0225927	-0.407217	0.032246	-0.313939	0.0372017	-0.0987919	0.0590184	0.121766	0.0676397	0.118911	-0.0486322	0.175003	-0.0237183	0.260975	0.0471023
BI-hybrid	3	BME05	0	96.6697	0.313683	0.0123626	0.294621	0.00447122	0.2786	-0.013436	0.0746119	-0.0743625	-0.0678375	-0.07108	-0.352971	-0.0241112	-0.413642	-0.0221688	-0.408764	0.0321574	-0.311595	0.038604	-0.094498	0.0585754	0.122861	0.0693701	0.126134	-0.0453395	0.17472	-0.00997139	0.264077	0.0449287
BI-hybrid	3	BME12	0	94.9976	0.307146	0.0099644	0.292218	0.00522694	0.275491	-0.0154018	0.0617925	-0.0742725	-0.0718453	-0.0673877	-0.362602	-0.0256921	-0.398122	-0.0221116	-0.395554	0.0311559	-0.334833	0.0332924	-0.0929894	0.0661264	0.132156	0.0717915	0.13268	-0.0468645	0.193252	-0.0110932	0.261209	0.0452658
BI-hybrid	3	BME16	0	82.8782	0.311442	0.022316	0.294636	0.01099	0.270649	-0.010256	0.0782374	-0.0716929	-0.0636443	-0.0712048	-0.351255	-0.0209233	-0.408333	-0.0175151	-0.409034	0.034048	-0.322084	0.0370421	-0.0992103	0.0565386	0.120738	0.0673365	0.131208	-0.049449	0.18429	-0.0304254	0.26236	0.0431953
BI-hybrid	3	BME17	0	75.9608	0.310529	0.0200491	0.295478	0.0106776	0.281656	-0.0114647	0.0729707	-0.0869	-0.0641324	-0.0794887	-0.35831	-0.0217933	-0.407119	-0.0174033	-0.403902	0.0337223	-0.319141	0.039975	-0.0915792	0.0597545	0.123249	0.0713362	0.127355	-0.0471214	0.174826	-0.0178332	0.25812	0.0464899
BI-hybrid	3	BME19	0	60.8992	0.317811	0.0114587	0.300562	0.00348907	0.274993	-0.0164987	0.057345	-0.0628061	-0.0598928	-0.0570253	-0.344807	-0.0269035	-0.407613	-0.0292919	-0.409668	0.0247508	-0.32377	0.0353309	-0.0927544	0.0762958	0.122233	0.0771576	0.121057	-0.0457561	0.174433	-0.0261736	0.270072	0.0359723
BI-hybrid	3	BME24	0	78.886	0.313617	0.00725785	0.294969	-0.00440597	0.271921	-0.0184208	0.0833728	-0.0592514	-0.0485397	-0.0494527	-0.367173	-0.0246528	-0.406313	-0.0212551	-0.405357	0.0256279	-0.324097	0.0323014	-0.0983043	0.0574107	0.114353	0.0732375	0.12748	-0.040201	0.18153	-0.0175332	0.26254	0.0393375
BI-hybrid	3	BME25	0	77.3538	0.315822	0.0122513	0.297719	0.000730336	0.278554	-0.0198976	0.0777054	-0.0749937	-0.0691156	-0.0614104	-0.363988	-0.0228811	-0.404928	-0.0232161	-0.406502	0.0302235	-0.308739	0.0355726	-0.100807	0.0588826	0.116335	0.0686205	0.126354	-0.0438888	0.178359	-0.00593283	0.263231	0.0459396
BI-hybrid	3	BME26	0	67.4465	0.316512	0.0136226	0.299581	0.00675486	0.284104	-0.00795857	0.0714584	-0.074799	-0.082212	-0.0657827	-0.361151	-0.0223057	-0.403169	-0.0204451	-0.400188	0.03209	-0.309736	0.0363574	-0.101479	0.0558853	0.108161	0.0715023	0.13265	-0.0487589	0.181967	-0.0189984	0.263501	0.042836
BI-hybrid	3	BME28	0	66.4008	0.318113	0.00505044	0.298321	-0.000738212	0.280142	-0.0184469	0.0754806	-0.0725084	-0.0654764	-0.0679093	-0.360168	-0.0244695	-0.408103	-0.0203017	-0.409342	0.0314897	-0.311072	0.0338415	-0.0909442	0.052397	0.113089	0.077211	0.125086	-0.0354451	0.172194	-0.00508539	0.262681	0.0449149
BI-hybrid	3	BME30	1	69.008	0.313495	0.00476469	0.297937	-0.00645086	0.277145	-0.0239617	0.075619	-0.0636346	-0.0561019	-0.0637038	-0.355844	-0.0222336	-0.413419	-0.0237036	-0.412501	0.0248747	-0.311292	0.0344721	-0.0948121	0.0534012	0.116724	0.0813756	0.119784	-0.0273829	0.176443	-0.00671321	0.266823	0.038896
BI-hybrid	3	BME33	1	60.7507	0.318468	0.0125679	0.299637	0.00360096	0.283843	-0.015527	0.0660573	-0.0764155	-0.0578738	-0.0677074	-0.357066	-0.0217725	-0.402237	-0.0208586	-0.405798	0.0329995	-0.324247	0.0354364	-0.0884756	0.0542944	0.113795	0.0727498	0.119583	-0.0451799	0.167282	-0.0140142	0.267033	0.0498261
BI-hybrid	4	SAl02	1	91.6315	0.321251	0.0121578	0.300213	0.00498554	0.282318	-0.0146411	0.0743848	-0.0651276	-0.0604559	-0.0640401	-0.35507	-0.0200048	-0.406107	-0.0200881	-0.404245	0.0300255	-0.325333	0.0326063	-0.0956309	0.0546494	0.117905	0.0667311	0.11823	-0.0430429	0.170639	-0.0159677	0.261902	0.0417567
BI-hybrid	4	SAl03	1	84.9105	0.322302	0.00545169	0.303751	0.000218442	0.280571	-0.0157452	0.0656725	-0.0665937	-0.0569028	-0.0651263	-0.358381	-0.0287231	-0.407667	-0.027313	-0.410843	0.029043	-0.29941	0.0395111	-0.0999738	0.0675022	0.106547	0.0812354	0.111342	-0.040987	0.175282	-0.0237731	0.267708	0.0452996
BI-hybrid	4	SAl09	0	79.7973	0.319269	0.0173709	0.298416	0.00544275	0.280035	-0.0131161	0.0749357	-0.0707004	-0.0527744	-0.0684684	-0.357809	-0.0220832	-0.413758	-0.0229287	-0.413525	0.034178	-0.305099	0.0391056	-0.0940735	0.0554738	0.118227	0.0674084	0.121154	-0.0478052	0.165018	-0.021634	0.259984	0.0477565
BI-hybrid	4	SAl14	1	77.1602	0.324087	0.0152387	0.302893	0.0077879	0.283945	-0.0132479	0.0632838	-0.0792832	-0.0854057	-0.0706624	-0.352992	-0.0246244	-0.39772	-0.0248012	-0.40119	0.0322792	-0.314568	0.0392871	-0.101801	0.0610893	0.128801	0.0751565	0.118336	-0.0507377	0.169231	-0.0133507	0.263101	0.0458688
BI-hybrid	4	SAl15	1	75.2166	0.311672	0.012179	0.292358	-0.000682857	0.273372	-0.0194182	0.0860137	-0.0616925	-0.0518863	-0.0611414	-0.356934	-0.0216074	-0.412277	-0.0223398	-0.413791	0.0258889	-0.317595	0.0336152	-0.0949907	0.0566463	0.127483	0.0820267	0.121118	-0.0361656	0.171106	-0.0239483	0.264351	0.03664
BI-hybrid	4	SAl16	1	67.3446	0.321322	0.00900169	0.29931	-0.000946408	0.279055	-0.0239818	0.0771133	-0.0781479	-0.0505314	-0.0745818	-0.361084	-0.027251	-0.40315	-0.0273607	-0.407822	0.0329564	-0.310869	0.0428126	-0.0973551	0.0658182	0.110817	0.0912723	0.116621	-0.0413138	0.164453	-0.0173447	0.26212	0.0490669
BI-hybrid	4	SAl20	1	69.1902	0.323468	0.0169341	0.299959	0.00482272	0.284916	-0.0169268	0.0737108	-0.0808689	-0.057245	-0.0678397	-0.356649	-0.0228092	-0.402006	-0.0185981	-0.399668	0.0343339	-0.334144	0.0355426	-0.0838636	0.0600491	0.108673	0.0659362	0.121414	-0.0488734	0.162425	-0.0135357	0.259011	0.0518331
BI-hybrid	4	SAl22	0	68.6206	0.319957	0.0170211	0.299262	0.00764151	0.285224	-0.0133613	0.0792097	-0.0798198	-0.069354	-0.0622502	-0.347087	-0.0177485	-0.410833	-0.0185844	-0.404959	0.0296359	-0.317881	0.0372835	-0.100811	0.0544426	0.109874	0.0624097	0.123067	-0.050619	0.172025	-0.0135443	0.262306	0.0474932
BI-hybrid	4	SAl29	0	75.7234	0.325542	0.0146474	0.307151	0.00347791	0.286691	-0.0159702	0.0716525	-0.0735848	-0.0727511	-0.0690278	-0.351018	-0.0243783	-0.402602	-0.0249291	-0.402216	0.0337225	-0.316738	0.0377515	-0.097011	0.0603396	0.112447	0.0743751	0.108239	-0.0453885	0.16599	-0.0188305	0.264623	0.0477951
BI-hybrid	4	SAl30	1	80.7938	0.317984	0.00713116	0.296681	-0.00284608	0.280178	-0.0202041	0.0629191	-0.0655264	-0.0586016	-0.0637706	-0.35829	-0.0263282	-0.407602	-0.0247913	-0.407344	0.0277294	-0.315825	0.0340914	-0.0932637	0.0633109	0.121141	0.0822159	0.122718	-0.0402067	0.178031	-0.0129576	0.261275	0.0421522
BI-hybrid	4	SAl32	1	78.5413	0.324737	0.00335715	0.303504	-0.00606211	0.280147	-0.0222834	0.0713183	-0.0634432	-0.0696487	-0.0582349	-0.349672	-0.029751	-0.398092	-0.0317985	-0.408239	0.0277365	-0.31493	0.0396532	-0.109223	0.0672302	0.117018	0.0816744	0.113655	-0.0378454	0.167279	-0.01316	0.272145	0.0429271
BI-hybrid	4	SAl34	1	69.3648	0.318543	0.0108775	0.298758	0.00203098	0.282209	-0.0180518	0.0780651	-0.0662444	-0.0598986	-0.0544376	-0.35283	-0.0229799	-0.411294	-0.0227801	-0.416954	0.0276976	-0.309121	0.0305481	-0.092333	0.0591909	0.118987	0.0735182	0.113367	-0.0411908	0.167892	-0.0187617	0.264609	0.040583
BI-hybrid	4	SAl36	0	71.503	0.320766	0.011386	0.300282	-0.00188596	0.283721	-0.0199431	0.0761654	-0.061119	-0.0642379	-0.0510845	-0.356439	-0.0253145	-0.402345	-0.0235825	-0.404429	0.0246355	-0.32186	0.0343975	-0.10017	0.0637975	0.111248	0.0729349	0.11869	-0.0419397	0.173738	-0.0259352	0.26487	0.043653
BI-hybrid	4	SAl38	0	64.1588	0.321751	0.00891422	0.302251	-0.00191475	0.277117	-0.0209753	0.0717947	-0.068269	-0.0719568	-0.058212	-0.348242	-0.0257843	-0.409103	-0.0250406	-0.411227	0.0275548	-0.312918	0.034654	-0.096784	0.0610644	0.116381	0.0709103	0.122012	-0.0342975	0.172095	-0.0113915	0.266829	0.0427871
BI-hybrid	4	SAl39	1	57.5901	0.319132	0.00444121	0.297975	-0.00303857	0.28373	-0.0224452	0.0687326	-0.0665728	-0.0568132	-0.0588668	-0.344706	-0.0225606	-0.413738	-0.0299018	-0.418593	0.0238421	-0.30668	0.0369134	-0.0922728	0.0655637	0.105687	0.0854803	0.114618	-0.0344082	0.175389	-0.0183114	0.267538	0.0398647
BI-hybrid	4	SAl41	1	56.2724	0.326548	0.0132507	0.301994	-0.000308592	0.283834	-0.0167448	0.0726237	-0.070898	-0.0612503	-0.0591139	-0.362219	-0.0290585	-0.406151	-0.0292869	-0.41009	0.0286166	-0.297608	0.041066	-0.0949002	0.0729009	0.0996259	0.0745839	0.115593	-0.0471692	0.163135	-0.0201147	0.268865	0.0422765
